# Supplementary material for: iTRAQ-Based Quantitative Proteomics Identifies Potential Regulatory Proteins Involved in Chicken Eggshell Brownness
Source: PLoS One. 2016 Dec 22;11(12):e0168750. doi: 10.1371/journal.pone.0168750 (PMC5179088; doi:10.1371/journal.pone.0168750)
Supplement: S1 Table — (XLSX) [file pone.0168750.s001.xlsx]

## Sheet:  Protein Quantification
Accession	Description	Gene	Mass	Score(set1|set2|set3|set4)	L/D
					set1	set2	set3	set4	Mean	SD
ENSGALP00000000003	riboflavin kinase	RFK	21608	77|90|72|43	1.252	0.942	1.055	0.888	1.03425	0.160981
ENSGALP00000000025	AP2-associated protein kinase 1-like		121420	135|91|83|113	0.751	-	1.089	0.798	0.879333	0.183091
ENSGALP00000000045	NFU1 iron-sulfur cluster scaffold homolog, mitochondrial		30184	97|135|153|116	1.072	0.936	1.284	1.004	1.074	0.150608
ENSGALP00000000054	guanine nucleotide-binding protein G(k) subunit alpha		47420	685|489|628|605	0.975	1.044	1.185	0.983	1.04675	0.0971815
ENSGALP00000000062	V-type proton ATPase catalytic subunit A-like		73292	675|998|875|533	0.915	0.616	0.644	0.785	0.74	0.138133
ENSGALP00000000069	mitogen-activated protein kinase kinase 1 interactinG-protein 1		16466	53|56|86|88	1.207	0.724	0.848	1.088	0.96675	0.22019
ENSGALP00000000088	proteasome subunit alpha type-5-like, partial		30022	1041|1209|1028|876	1.138	1.065	1.315	1.044	1.1405	0.123111
ENSGALP00000000091	sepiapterin reductase		30798	306|436|374|335	1.045	1.056	0.7	0.668	0.86725	0.212049
ENSGALP00000000102	Protein scribble like protein		196495	1048|876|861|-	0.938	0.98	-	-	0.959	0.0296985
ENSGALP00000000114	glucosamine--fructose-6-phosphate aminotransferase		92567	2582|2314|2404|2209	0.838	0.858	0.917	0.996	0.90225	0.070929
ENSGALP00000000127	integrator complex subunit 4	INTS4	128157	81|108|47|54	2.381	2.133	-	-	2.257	0.175362
ENSGALP00000000167	gastrokine-2		24111	683|749|579|628	0.988	1.537	0.748	0.524	0.94925	0.435236
ENSGALP00000000189	small nuclear ribonucleoprotein polypeptide E, isoform CRA_b	SNRPE	12983	66|51|102|57	0.956	-	0.887	0.928	0.923667	0.0347035
ENSGALP00000000194	choline/ethanolaminephosphotransferase 1		54962	62|98|72|40	0.882	0.998	0.826	-	0.902	0.0877268
ENSGALP00000000199	transcription elongation factor SPT6-like	SUPT6H	238167	106|108|68|119	0.561	0.938	-	0.905	0.801333	0.208788
ENSGALP00000000205	60S ribosomal protein L9		27107	567|521|210|326	1.303	1.36	1.551	1.272	1.3715	0.125093
ENSGALP00000000209	DENN domain-containing protein 2D		61972	41|83|57|30	-	1.239	0.857	-	1.048	0.270115
ENSGALP00000000216	isochorismatase domain-containing protein 1-like		36612	311|277|230|267	0.909	1.084	0.955	1.171	1.02975	0.119809
ENSGALP00000000224	proliferating cell nuclear antigen		34079	344|285|399|228	0.94	0.99	1.191	1.157	1.0695	0.123165
ENSGALP00000000233	MHC class I antigen		44897	83|77|105|64	0.476	1.173	1.026	-	0.891667	0.367405
ENSGALP00000000239	long-chain fatty acid transport protein 6	SLC27A6	87797	909|1062|707|947	0.922	0.786	0.774	1.66	1.0355	0.421709
ENSGALP00000000261	defender against cell death 1		13944	124|-|114|-	0.724	-	-	-	0.724	-
ENSGALP00000000293	signal recognition particle 19 kDa protein		22296	130|130|129|109	1.332	1.375	1.341	1.185	1.30825	0.0842274
ENSGALP00000000304	RecName: Full=Dihydropyrimidinase-related protein 2; Short=DRP-2; AltName: Full=Collapsin response mediator protein CRMP-62		72730	1487|-|1372|-	-	-	1.1	-	1.1	-
ENSGALP00000000316	major vault protein		100510	1571|2192|1796|1640	0.915	1.022	0.952	1.013	0.9755	0.0509281
ENSGALP00000000331	solute carrier family 25 member 46		49214	34|48|30|37	-	0.648	-	-	0.648	-
ENSGALP00000000333	alpha-mannosidase 2	MAN2A1	152008	315|136|240|161	1.13	0.91	1	0.967	1.00175	0.0932322
ENSGALP00000000338	proteasome inhibitor PI31 subunit		33306	401|484|414|311	0.783	0.764	0.631	0.915	0.77325	0.116202
ENSGALP00000000379	porphobilinogen deaminase		46724	214|278|214|133	1.066	1.089	1.054	0.963	1.043	0.0552751
ENSGALP00000000383	alpha-2-macroglobulin-like protein 1-like		187971	1081|1349|1897|1506	1.083	1.391	1.004	0.878	1.089	0.218316
ENSGALP00000000392	vacuolar protein sorting-associated protein 11 homolog		128597	144|159|164|157	0.878	0.921	1.058	0.877	0.9335	0.0854966
ENSGALP00000000409	uncharacterized protein LOC421160		53588	233|245|174|194	0.686	0.833	0.631	0.497	0.66175	0.139048
ENSGALP00000000410	mitochondrial glutamate carrier 1		36867	300|299|301|281	0.965	0.962	1.075	0.975	0.99425	0.0541195
ENSGALP00000000412	dedicator of cytokinesis protein 5		261307	135|48|68|124	1.353	0.786	0.807	0.482	0.857	0.362483
ENSGALP00000000423	cysteine-rich protein, CRP=Zn(II) metalloprotein {LIM-1 and 2 domains}	CSRP1	28224	990|1188|1048|930	1.133	0.993	1.138	0.938	1.0505	0.100706
ENSGALP00000000438	putative adenosylhomocysteinase 2		64782	857|1191|768|646	1.19	1.015	0.837	0.804	0.9615	0.178308
ENSGALP00000000449	protein phosphatase 1, regulatory (inhibitor) subunit 12B	PP1M M21 subunit	122004	-|-|-|62	-	-	-	1.174	1.174	-
ENSGALP00000000468	similar to 26S proteasome subunit p45		57049	1137|1255|892|990	0.86	1.108	0.979	1.162	1.02725	0.135374
ENSGALP00000000471	mitochondrial import inner membrane translocase subunit TIM44	TIMM44	66176	407|390|454|361	0.901	0.71	-	-	0.8055	0.135057
ENSGALP00000000485	GPI mannosyltransferase 2-like, partial		229795	48|49|34|48	0.897	-	-	-	0.897	-
ENSGALP00000000494	SWI/SNF-related matrix-associated actin-dependent regulator of chromatin subfamily D member 2		67790	153|140|115|126	0.595	0.663	0.89	0.627	0.69375	0.133749
ENSGALP00000000497	ribosomal protein S6 kinase 2 alpha		103760	298|366|353|295	1.042	-	-	0.896	0.969	0.103238
ENSGALP00000000509	heterogeneous nuclear ribonucleoprotein M	HNRNPM	87209	1153|1237|1094|1204	0.978	1.031	0.883	0.911	0.95075	0.0667152
ENSGALP00000000518	integrin beta-3 precursor		102694	99|150|97|48	0.841	0.752	1.056	0.719	0.842	0.151686
ENSGALP00000000526	transitional endoplasmic reticulum ATPase-like, partial		67949	-|4074|3049|-	-	0.807	-	-	0.807	-
ENSGALP00000000541	importin-9		111550	117|237|154|93	0.898	1.216	-	0.873	0.995667	0.191223
ENSGALP00000000549	thyroid receptor interactor, partial	COPS2	64554	276|325|299|240	0.892	1.088	1.157	1.212	1.08725	0.139703
ENSGALP00000000555	Lsm7 protein		16345	39|62|65|47	-	0.972	1.085	-	1.0285	0.0799031
ENSGALP00000000556	charged multivesicular body protein 7	CHMP7	59388	-|29|62|33	-	-	1.509	-	1.509	-
ENSGALP00000000558	tousled-like kinase 2 isoform 2		105384	142|135|79|81	0.927	0.999	1.146	0.826	0.9745	0.134562
ENSGALP00000000571	hepatitis B virus x interacting protein	LAMTOR5	11202	148|168|104|66	0.968	0.759	0.886	-	0.871	0.105304
ENSGALP00000000583	histidine triad nucleotide-binding protein 1-like, partial		16298	292|194|295|231	0.787	0.982	1.303	1.156	1.057	0.222742
ENSGALP00000000594	endoplasmic reticulum metallopeptidase 1	ERMP1	111011	226|394|310|224	0.952	0.9	1.091	1.053	0.999	0.0882987
ENSGALP00000000595	AP-2 complex subunit sigma-like, partial		14002	84|105|69|80	0.668	1.142	1.019	0.951	0.945	0.200873
ENSGALP00000000615	importin subunit beta-1-like		96668	1058|1334|1105|841	1.025	0.914	1.046	1.15	1.03375	0.0967484
ENSGALP00000000626	C-type mannose receptor 2		182090	21|99|39|56	-	0.833	-	-	0.833	-
ENSGALP00000000639	lamin-B2	LMNB2	80483	577|574|514|497	0.951	0.98	1.022	0.923	0.969	0.0423084
ENSGALP00000000643	mCG5564		13036	166|172|185|122	0.817	0.773	0.876	0.749	0.80375	0.0557935
ENSGALP00000000666	phosphoglucomutase-2		83984	1366|1808|1276|1065	0.989	1.06	0.828	1.036	0.97825	0.104417
ENSGALP00000000670	lon protease homolog, mitochondrial		116909	886|986|903|1242	1.023	1.132	1.004	1.294	1.11325	0.133045
ENSGALP00000000693	Chain B, Avian Respiratory Complex Ii With Oxaloacetate And Ubiquinone		41578	1006|1352|1028|1261	1.338	1.303	1.344	1.147	1.283	0.0924518
ENSGALP00000000696	unnamed protein product		43179	136|138|145|80	0.516	0.956	0.751	0.627	0.7125	0.188589
ENSGALP00000000715	N-acetylgalactosamine kinase		60491	469|727|568|319	1.092	1.256	0.979	1.462	1.19725	0.209964
ENSGALP00000000719	fumarylacetoacetate hydrolase domain-containing protein 2		31133	156|472|350|240	0.873	1.207	1.415	0.797	1.073	0.289307
ENSGALP00000000720	serine/threonine-protein kinase 38-like	STK38	66956	64|97|48|-	-	0.738	-	-	0.738	-
ENSGALP00000000734	mCG21131, isoform CRA_b		21371	141|145|135|204	-	0.625	0.588	0.522	0.578333	0.052176
ENSGALP00000000782	coiled-coil domain-containing protein 47	CCDC47	69294	316|303|248|357	0.902	0.873	1.063	1.038	0.969	0.0953974
ENSGALP00000000805	Chain A, Structure Of The Ran-Binding Domain From Human Ranbp3 (Wild Type)		70241	227|-|-|-	0.769	-	-	-	0.769	-
ENSGALP00000000810	ATP-dependent RNA helicase DDX42	DDX42	121525	171|172|137|198	0.855	0.826	0.673	0.802	0.789	0.0803119
ENSGALP00000000815	myosin light chain, embryonic		25925	78|54|39|-	1.044	-	-	-	1.044	-
ENSGALP00000000853	B-cadherin		88675	197|107|109|81	0.664	0.647	0.726	-	0.679	0.0415812
ENSGALP00000000855	cadherin-1 precursor		110376	859|796|783|517	1.177	1.015	0.972	0.956	1.03	0.101117
ENSGALP00000000864	ras-related protein Rab-11B	RAB11B	28879	916|1037|985|914	1.118	0.918	1.475	0.907	1.1045	0.265356
ENSGALP00000000876	heart fatty acid binding protein		19702	633|638|519|575	1.164	0.673	1.025	0.785	0.91175	0.223251
ENSGALP00000000889	dnaJ homolog subfamily C member 11	DNAJC11	73374	164|185|273|179	0.804	0.624	0.774	0.708	0.7275	0.079806
ENSGALP00000000893	NADH dehydrogenase		16339	231|276|227|207	1.151	0.925	1.197	1.064	1.08425	0.119637
ENSGALP00000000911	conserved oligomeric Golgi complex subunit 8-like, partial		71914	136|244|145|136	0.924	0.951	0.704	0.887	0.8665	0.111464
ENSGALP00000000924	cytosolic acyl coenzyme A thioester hydrolase isoform 1		51985	441|417|414|374	1.061	1.033	1.044	0.869	1.00175	0.0892464
ENSGALP00000000933	outer mitochondrial membrane cytochrome b5	CYB5B	17753	142|114|121|154	0.959	0.81	0.921	0.746	0.859	0.0983429
ENSGALP00000000941	retinoblastoma-binding protein 5		71699	64|62|40|47	0.748	1.176	-	1.038	0.987333	0.218452
ENSGALP00000000954	myosin-Id	MYO1D	145554	361|354|297|312	1.442	1.334	0.94	1.136	1.213	0.221766
ENSGALP00000000955	CTP synthase 1		81361	314|258|179|276	0.591	0.659	0.622	0.759	0.65775	0.0729994
ENSGALP00000000973	cyclin-dependent kinase 18	CDK18	63166	85|94|78|91	-	-	0.792	-	0.792	-
ENSGALP00000000999	26S proteasome non-ATPase regulatory subunit 7-like		58171	442|-|404|457	1.598	-	1.127	1.522	1.41567	0.252864
ENSGALP00000001013	60S ribosomal protein L22, partial	RPL22	20787	349|231|339|266	1.021	0.789	0.908	1.06	0.9445	0.122072
ENSGALP00000001024	syntaxin-12		35817	205|229|123|118	1.766	1.207	1.244	1.542	1.43975	0.264187
ENSGALP00000001025	probable carboxypeptidase PM20D1 precursor	PM20D1	64027	228|256|170|143	1.284	1.205	1.129	1.454	1.268	0.139214
ENSGALP00000001027	ELAV-like protein 1		42088	149|250|188|119	0.915	0.908	0.706	0.756	0.82125	0.10623
ENSGALP00000001030	nuclear inhibitor of protein phosphatase 1	PPP1R8	46789	114|68|52|40	0.966	-	-	-	0.966	-
ENSGALP00000001048	replication protein A 32 kDa subunit		33218	110|78|87|61	0.755	0.84	0.897	0.643	0.78375	0.110494
ENSGALP00000001085	tight junction protein ZO-3	TJP3	135856	91|-|-|43	1.818	-	-	-	1.818	-
ENSGALP00000001091	calpain-5		88786	276|307|294|242	0.805	1.021	0.822	0.886	0.8835	0.0980765
ENSGALP00000001096	TBC1 domain family member 22B isoform 2		68339	48|-|-|39	-	-	-	0.827	0.827	-
ENSGALP00000001120	cathepsin S precursor		41431	-|69|113|32	-	-	1.281	-	1.281	-
ENSGALP00000001145	DnaJ (Hsp40) homolog, subfamily C, member 8, isoform CRA_b	DNAJC8	41047	116|113|147|93	1.313	1.078	1.169	1.183	1.18575	0.0967656
ENSGALP00000001150	histidyl-tRNA synthetase, cytoplasmic		69824	585|324|398|289	1.058	0.716	0.817	0.592	0.79575	0.197569
ENSGALP00000001179	IST1 homolog	IST1	47491	191|114|70|116	1.121	1.05	1.232	0.989	1.098	0.104355
ENSGALP00000001183	Heterogeneous nuclear ribonucleoprotein R		84951	740|977|554|674	1.123	1.018	1.009	1.067	1.05425	0.0524428
ENSGALP00000001201	mitogen-activated protein kinase 14 isoform 1		48624	362|473|296|431	1.163	1.322	1.175	1.096	1.189	0.0952365
ENSGALP00000001204	mitogen-activated protein kinase 13		52901	74|-|-|87	-	-	-	1.159	1.159	-
ENSGALP00000001219	protein Red		85380	32|27|55|33	-	-	0.854	-	0.854	-
ENSGALP00000001233	NADH dehydrogenase		13740	189|117|177|151	0.851	0.894	0.979	0.93	0.9135	0.0543108
ENSGALP00000001243	AP-1 complex subunit gamma-1	AP1G1	104930	658|706|527|472	0.646	1.036	0.592	1.067	0.83525	0.250995
ENSGALP00000001253	eukaryotic translation initiation factor 2D		82529	163|40|147|65	0.801	-	0.656	-	0.7285	0.10253
ENSGALP00000001254	glycylpeptide N-tetradecanoyltransferase 1	NMT1	70556	272|129|197|162	1.232	1.189	1.09	0.985	1.124	0.1101
ENSGALP00000001257	Y+L amino acid transporter 2		63964	32|67|60|56	-	0.812	-	-	0.812	-
ENSGALP00000001274	selenium-binding protein 1-A-like	SELENBP1	61963	1920|2072|1731|1525	1.146	1.258	1.005	1.048	1.11425	0.112541
ENSGALP00000001281	dephospho-CoA kinase domain-containing protein		29732	48|35|60|31	0.85	-	-	-	0.85	-
ENSGALP00000001295	MAP kinase-activated protein kinase 2	MAPKAPK2	43102	141|221|112|118	0.685	0.873	0.633	0.731	0.7305	0.103091
ENSGALP00000001302	casein kinase II subunit alpha'-like, partial		49493	-|55|103|80	-	1.076	1.363	0.994	1.14433	0.193758
ENSGALP00000001315	nuclear migration protein nudC	NUDC	52005	453|449|366|342	1.201	0.979	1.222	1.051	1.11325	0.117509
ENSGALP00000001318	gene trap locus 3, isoform CRA_b		28062	165|168|183|108	1.245	0.995	0.984	0.753	0.99425	0.200983
ENSGALP00000001332	Lysyl-tRNA synthetase	KARS	81719	1303|1415|1078|1073	1.152	1.283	1.172	1.025	1.158	0.105745
ENSGALP00000001340	carbohydrate sulfotransferase 5		54571	73|31|35|61	0.715	-	-	0.47	0.5925	0.173241
ENSGALP00000001351	polymeric immunoglobulin receptor precursor	PIGR	81705	90|106|192|139	1.085	1.316	0.741	1.015	1.03925	0.236801
ENSGALP00000001352	cingulin		160445	189|104|138|57	0.991	0.565	0.796	0.785	0.78425	0.174121
ENSGALP00000001353	sodium/hydrogen exchanger 1 precursor		88481	103|174|124|85	1.127	1.158	0.691	-	0.992	0.261134
ENSGALP00000001394	prefoldin subunit 1-like		19081	159|155|163|141	1.345	1.016	1.131	1.04	1.133	0.149762
ENSGALP00000001396	peptidyl-prolyl cis-trans isomerase FKBP5		66537	650|660|638|467	0.951	0.95	1.215	1.147	1.06575	0.135945
ENSGALP00000001411	sorting nexin-27-like		73663	111|161|170|66	0.602	0.867	0.821	0.867	0.78925	0.126703
ENSGALP00000001412	YTH domain family protein 2-like		68287	81|-|50|56	0.657	-	-	-	0.657	-
ENSGALP00000001446	leucine-rich repeat-containing protein 47		70971	228|358|225|297	0.718	0.85	0.665	1.046	0.81975	0.16971
ENSGALP00000001456	116 kDa U5 small nuclear ribonucleoprotein component	EFTUD2	128630	705|597|519|370	0.932	0.905	0.847	0.933	0.90425	0.0403103
ENSGALP00000001460	serine/arginine-rich splicing factor 6-like		50346	139|93|112|64	0.906	0.856	0.719	0.452	0.73325	0.203482
ENSGALP00000001464	GTPase activating protein and VPS9 domains 1	GAPVD1	187978	111|187|220|255	0.969	0.757	0.727	0.824	0.81925	0.107754
ENSGALP00000001470	AP-3 complex subunit delta-1		182721	359|409|282|357	1.002	1.19	1.2	1.475	1.21675	0.194771
ENSGALP00000001472	protein FAM54B	MTFR1L	38918	103|52|26|34	0.962	0.947	-	-	0.9545	0.0106066
ENSGALP00000001475	dual specificity mitogen-activated protein kinase kinase 4-like		53572	69|80|86|51	0.755	0.835	1.441	0.78	0.95275	0.327211
ENSGALP00000001477	rab9 effector protein with kelch motifs-like, partial		42619	-|64|20|16	-	1.047	-	-	1.047	-
ENSGALP00000001487	matrix metalloproteinase-15, partial		54727	58|-|69|-	0.931	-	-	-	0.931	-
ENSGALP00000001493	serine/threonine-protein phosphatase 6 catalytic subunit	PPP6C	40687	100|114|185|128	1.256	0.96	0.901	1.095	1.053	0.157825
ENSGALP00000001494	Actin-related protein 2/3 complex subunit 5-like protein, partial		14575	129|136|138|106	1.058	0.91	0.735	0.677	0.845	0.173126
ENSGALP00000001507	coiled-coil domain-containing protein 43	CCDC43	32371	58|80|106|59	-	0.863	0.581	0.712	0.718667	0.141118
ENSGALP00000001511	tumor protein p63 regulated 1-like		29866	82|99|41|44	-	1.559	-	-	1.559	-
ENSGALP00000001512	uncharacterized protein LOC417097	GOLGA1	125303	-|99|80|58	-	1.549	0.892	2.197	1.546	0.652505
ENSGALP00000001565	disks large-associated protein 4		127816	189|120|107|99	1.994	1.707	1.079	1.727	1.62675	0.387897
ENSGALP00000001569	caspase-1		38242	283|400|356|326	-	-	-	0.73	0.73	-
ENSGALP00000001572	low density lipoprotein receptor adapter protein 1		40719	37|36|55|62	0.897	1.124	0.809	0.836	0.9165	0.143147
ENSGALP00000001579	vesicle-fusing ATPase	NSF	100586	989|917|1111|873	0.986	1.204	1.062	1.371	1.15575	0.169573
ENSGALP00000001581	abhydrolase domain-containing protein 11		37512	61|77|60|46	0.905	0.644	-	-	0.7745	0.184555
ENSGALP00000001589	DET1- and DDB1-associated protein 1, partial		14976	143|112|81|50	0.532	0.669	0.885	-	0.695333	0.177967
ENSGALP00000001617	scavenger mRNA-decapping enzyme DcpS		43728	221|219|138|115	0.748	1.029	0.768	0.556	0.77525	0.194298
ENSGALP00000001632	septin-5 isoform 1		37218	60|54|28|57	1.05	1.081	-	1.178	1.103	0.0667757
ENSGALP00000001633	specifically androgen-regulated gene protein		68159	24|96|84|65	-	0.817	1.058	1.291	1.05533	0.237011
ENSGALP00000001640	cytochrome b-c1 complex subunit 10	UQCR11	7841	134|88|102|139	1.227	0.933	1.1	1.057	1.07925	0.121305
ENSGALP00000001645	ankyrin repeat and KH domain-containing protein 1		309550	199|-|83|90	1.679	-	0.733	0.826	1.07933	0.521404
ENSGALP00000001655	proteasome subunit beta type-7	cpsmb7	33044	185|162|197|189	0.908	0.95	0.91	0.833	0.90025	0.0488288
ENSGALP00000001664	tRNA wybutosine-synthesizing protein 1 homolog, partial		100139	-|75|-|55	-	0.93	-	-	0.93	-
ENSGALP00000001676	amyloid beta A4 precursor protein-binding family B member 3		19438	141|104|125|193	1.129	1.02	0.818	1.065	1.008	0.13433
ENSGALP00000001684	6-phosphofructo-2-kinase/fructose-2,6-biphosphatase 2		69904	-|-|-|46	-	-	-	0.707	0.707	-
ENSGALP00000001685	serine/threonine-protein kinase Nek6-like, partial	NEK6	44416	-|-|-|91	-	-	-	0.865	0.865	-
ENSGALP00000001688	endophilin-A2		52581	351|423|395|310	0.92	0.981	0.987	1.004	0.973	0.0366515
ENSGALP00000001721	UBX domain-containing protein 6 isoform 1	UBXN6	61597	174|182|203|147	0.635	1.016	0.703	0.916	0.8175	0.178439
ENSGALP00000001750	Prohibitin, partial		33890	1160|1405|1099|915	1.012	1.235	1.137	1.167	1.13775	0.0933216
ENSGALP00000001751	nuclear distribution protein nudE-like 1	NDEL1	44760	38|49|34|31	-	0.775	-	-	0.775	-
ENSGALP00000001762	pantothenate kinase 4		106983	161|160|97|161	0.985	0.96	1.32	1.48	1.18625	0.255518
ENSGALP00000001784	hematopoietic progenitor cell antigen CD34		40651	85|49|40|38	0.789	-	-	-	0.789	-
ENSGALP00000001786	armadillo repeat-containing protein 8		87981	52|27|39|57	0.668	-	0.934	0.795	0.799	0.133045
ENSGALP00000001795	ubiquinone biosynthesis protein COQ9, mitochondrial	COQ9	38412	238|327|118|87	1.26	1.295	0.81	1.365	1.1825	0.252141
ENSGALP00000001796	protein FAM192A		36821	107|-|79|45	0.79	-	0.767	0.688	0.748333	0.0535008
ENSGALP00000001800	spermatid perinuclear RNA-binding protein		92928	59|53|59|51	1.152	-	0.808	-	0.98	0.243245
ENSGALP00000001803	lariat debranching enzyme		72317	45|60|45|58	-	1.939	-	1.933	1.936	0.00424264
ENSGALP00000001808	anamorsin		41307	229|284|355|183	1.016	1.006	0.976	0.827	0.95625	0.087827
ENSGALP00000001845	propionyl coenzyme A carboxylase beta polypeptide		59577	821|-|-|-	0.843	-	-	-	0.843	-
ENSGALP00000001848	phosphatidylinositol glycan anchor biosynthesis class U protein	PIGU	55206	78|73|35|49	0.914	0.692	-	1.165	0.923667	0.236648
ENSGALP00000001856	rab GTPase-activating protein 1		148621	63|77|67|105	-	0.796	0.698	1.053	0.849	0.183338
ENSGALP00000001866	SAM domain and HD domain-containing protein 1	SAMHD1	83991	68|91|43|37	0.626	0.616	-	-	0.621	0.00707107
ENSGALP00000001877	syntaxin-8		30807	119|163|156|70	0.899	0.745	0.877	-	0.840333	0.0832907
ENSGALP00000001882	tricarboxylate transport protein, mitochondrial		42892	375|451|471|387	1.159	1.32	0.989	1.319	1.19675	0.157819
ENSGALP00000001909	nuclear mitotic apparatus protein 1		286785	334|-|-|-	0.732	-	-	-	0.732	-
ENSGALP00000001912	WD repeat-containing protein 16	CFAP52	80277	53|41|28|37	0.657	-	-	-	0.657	-
ENSGALP00000001914	chloride intracellular channel protein 4		34609	463|619|441|438	1.346	1.379	1.053	1.029	1.20175	0.186364
ENSGALP00000001932	dual specificity mitogen-activated protein kinase kinase 2	MAP2K2	52518	199|229|101|112	-	0.855	0.789	1.325	0.989667	0.292276
ENSGALP00000001936	protein kinase C zeta type		80677	104|39|68|17	0.74	0.913	0.945	-	0.866	0.110286
ENSGALP00000001978	replication factor C subunit 2		48047	47|35|34|46	0.764	-	0.685	0.817	0.755333	0.0664254
ENSGALP00000001981	clathrin heavy chain 1		222482	2329|2748|2298|2338	0.784	0.945	0.961	1.016	0.9265	0.099748
ENSGALP00000001991	vacuolar-sorting protein SNF8	SNF8	36586	186|235|185|132	1.055	1.086	0.875	1.198	1.0535	0.133917
ENSGALP00000002008	tyrosine-protein kinase CSK		71862	-|287|225|187	-	0.92	1.084	1.066	1.02333	0.0899407
ENSGALP00000002020	basigin isoform 1 precursor	BSG	50087	162|192|162|107	1.57	0.804	1.143	1.352	1.21725	0.326026
ENSGALP00000002021	erythroid protein 4.1		125740	253|201|191|183	-	0.881	0.661	0.843	0.795	0.117593
ENSGALP00000002025	suppressor of tumorigenicity 14 protein homolog	ST14	110340	-|338|210|218	-	0.791	0.755	0.747	0.764333	0.0234379
ENSGALP00000002036	ribosome-recycling factor, mitochondrial isoform 2		36744	54|29|58|54	0.811	-	1.213	0.781	0.935	0.241222
ENSGALP00000002041	enhancer of mRNA-decapping protein 3		65662	69|60|35|-	-	0.694	-	-	0.694	-
ENSGALP00000002083	caspase 9		56512	166|191|142|189	0.849	0.804	0.776	0.908	0.83425	0.0576332
ENSGALP00000002102	cyclin-dependent kinase 11B-like, partial	CDC2L1	110942	36|42|56|45	-	0.911	0.657	1.141	0.903	0.242099
ENSGALP00000002106	phosphatidylinositol 4-kinase alpha		279007	155|118|88|62	0.722	0.81	0.702	0.868	0.7755	0.0774833
ENSGALP00000002154	Ubiquitin-conjugating enzyme E2 L3, partial		22827	417|710|589|339	1.005	1.161	1.129	1.231	1.1315	0.0944793
ENSGALP00000002163	ral GTPase-activating protein subunit beta		190726	142|109|-|38	0.842	1.217	-	-	1.0295	0.265165
ENSGALP00000002172	trans-2-enoyl-CoA reductase, mitochondrial		43975	322|435|376|385	0.929	0.703	0.937	1.035	0.901	0.140523
ENSGALP00000002175	tetratricopeptide repeat protein 1		43848	35|71|33|46	-	0.762	-	-	0.762	-
ENSGALP00000002186	methylosome protein 50-like, partial		34741	227|143|165|82	0.733	0.718	0.863	-	0.771333	0.0797392
ENSGALP00000002189	ran-binding protein 10		74931	45|131|52|120	0.666	0.739	-	-	0.7025	0.0516188
ENSGALP00000002193	receptor-type tyrosine-protein phosphatase U precursor		176678	18|47|42|33	-	0.726	-	-	0.726	-
ENSGALP00000002197	gelsolin precursor		101983	819|1014|844|563	0.933	0.867	1.038	0.693	0.88275	0.144777
ENSGALP00000002205	ATP synthase subunit b, mitochondrial	ATP5F1	35999	1895|1863|1409|1692	1.196	1.172	1.271	1.285	1.231	0.0554437
ENSGALP00000002218	60S ribosomal protein L38		13569	239|269|353|222	1.307	1.23	1.462	1.351	1.3375	0.0969003
ENSGALP00000002221	ankyrin repeat and FYVE domain-containing protein 1	ANKFY1	147964	493|655|531|572	0.823	1.008	0.732	0.922	0.87125	0.119715
ENSGALP00000002233	E3 ubiquitin-protein ligase MIB2		126131	-|112|32|66	-	-	-	0.998	0.998	-
ENSGALP00000002234	RAB14, member RAS oncogene family, isoform CRA_a	RAB14	28065	780|646|623|752	1.179	1.113	1.012	1.22	1.131	0.0907561
ENSGALP00000002236	turkey RAP1Ab		27175	818|522|698|478	1.505	1.503	1.41	1.132	1.3875	0.176005
ENSGALP00000002238	protein PML		100832	35|84|118|144	-	-	-	1.025	1.025	-
ENSGALP00000002244	PERQ amino acid-rich with GYF domain-containing protein 2		168850	101|54|45|45	0.871	-	0.626	-	0.7485	0.173241
ENSGALP00000002246	uncharacterized protein LOC419409		83558	128|270|162|94	0.66	0.892	0.779	1.046	0.84425	0.164508
ENSGALP00000002248	DNA topoisomerase 3-beta-1		118222	72|31|39|32	1.019	-	-	-	1.019	-
ENSGALP00000002254	ras-related GTP-binding protein C-like		52819	147|166|79|154	0.924	0.902	1.163	1.037	1.0065	0.119929
ENSGALP00000002256	RNA polymerase II subunit A C-terminal domain phosphatase SSU72		26362	42|-|15|63	0.804	-	-	-	0.804	-
ENSGALP00000002263	protein NDRG3-like	NDRG3	47240	236|445|373|97	0.974	0.814	0.826	1.018	0.908	0.103305
ENSGALP00000002278	mitogen-activated protein kinase 1-like		44970	342|438|352|237	1.109	0.963	1.104	0.95	1.0315	0.086789
ENSGALP00000002281	tubulin-specific chaperone D	TBCD	153627	191|385|240|309	0.744	1.179	0.652	1.174	0.93725	0.278811
ENSGALP00000002302	ATPase family AAA domain-containing protein 3-like, partial		83713	163|219|123|46	0.714	1.02	0.725	1.244	0.92575	0.25515
ENSGALP00000002315	calcium-binding and coiled-coil domain-containing protein 2 isoform 2	CALCOCO2	67462	66|31|45|85	0.787	-	-	0.697	0.742	0.0636396
ENSGALP00000002322	cThy28		37871	164|227|197|205	0.774	0.917	0.848	0.891	0.8575	0.0625167
ENSGALP00000002338	splicing factor 3A subunit 3	SF3A3	71667	256|216|185|171	1.571	-	-	-	1.571	-
ENSGALP00000002340	39S ribosomal protein L20, mitochondrial		21953	83|55|51|48	1.298	1.178	-	1.209	1.22833	0.0622923
ENSGALP00000002348	Zinc finger ZZ-type and EF-hand domain-containing protein 1, partial	ZZEF1	386344	279|362|205|83	0.884	0.955	0.822	1.677	1.0845	0.39872
ENSGALP00000002349	Chain A, Solution Nmr Structure Of V-1 Bound To Capping Protein (Cp)		39499	827|1226|897|816	0.731	0.956	0.874	0.953	0.8785	0.105409
ENSGALP00000002352	RNA-binding protein 39	RBM39	69435	127|-|-|-	0.9	-	-	-	0.9	-
ENSGALP00000002359	peptidyl-prolyl cis-trans isomerase-like 2		76628	57|49|-|39	0.55	-	-	-	0.55	-
ENSGALP00000002364	isobutyryl-CoA dehydrogenase, mitochondrial	ACAD8	52306	339|572|269|366	0.718	0.987	0.959	1.051	0.92875	0.145681
ENSGALP00000002366	putative helicase MOV-10		124995	118|95|48|67	0.842	0.637	-	-	0.7395	0.144957
ENSGALP00000002372	WD repeat domain phosphoinositide-interacting protein 3	WDR45B	46411	82|78|66|74	1.536	1.14	0.831	1.046	1.13825	0.295026
ENSGALP00000002373	sarcoplasmic/endoplasmic reticulum calcium ATPase 3		132382	2342|2306|2524|2082	0.883	0.977	1.284	1.257	1.10025	0.200601
ENSGALP00000002377	complement C5	C5	224753	57|113|174|107	1.249	1.216	0.761	0.743	0.99225	0.277841
ENSGALP00000002380	5'-nucleotidase domain-containing protein 2		75810	62|88|71|39	0.849	0.622	0.926	-	0.799	0.158047
ENSGALP00000002388	COMM domain-containing protein 4	COMMD4	26262	66|185|-|-	-	1.298	-	-	1.298	-
ENSGALP00000002398	lectin associated matrix protein		34907	160|85|136|65	1.202	0.717	1.115	-	1.01133	0.258585
ENSGALP00000002407	39S ribosomal protein L40, mitochondrial-like	MRPL40	29810	160|183|60|149	0.916	0.979	-	0.782	0.892333	0.10061
ENSGALP00000002420	proteasome subunit beta type-3		26092	772|685|662|546	1.213	1.098	1.195	1.07	1.144	0.0706022
ENSGALP00000002426	nuclear transport factor 2	NUTF2	17028	303|470|448|426	0.971	0.868	1.005	0.914	0.9395	0.0606767
ENSGALP00000002449	phosphatidylinositol-5-phosphate 4-kinase type-2 beta		52273	126|231|156|144	-	0.857	0.742	0.857	0.818667	0.0663953
ENSGALP00000002451	hexosaminidase D		61531	58|65|52|47	-	-	1.218	-	1.218	-
ENSGALP00000002452	guanine nucleotide-binding protein-like 3		97565	79|108|-|55	-	1.073	-	0.933	1.003	0.0989949
ENSGALP00000002458	alpha-mannosidase 2C1	MAN2C1	81496	137|-|398|-	-	-	0.847	-	0.847	-
ENSGALP00000002466	PKHD domain-containing transmembrane protein C17orf101-like, partial		38468	50|55|55|-	-	0.713	0.496	-	0.6045	0.153442
ENSGALP00000002495	enhancer of mRNA-decapping protein 4		191102	161|314|368|223	1.036	0.94	0.782	0.973	0.93275	0.108103
ENSGALP00000002497	26S proteasome non-ATPase regulatory subunit 5		62530	367|532|389|272	0.671	0.939	0.789	0.944	0.83575	0.131284
ENSGALP00000002505	glycosyltransferase 8 domain-containing protein 1	GLT8D1	50036	186|278|251|149	0.878	1.072	0.906	0.892	0.937	0.090723
ENSGALP00000002513	LIM and SH3 domain protein 1-like		32891	448|508|431|484	0.936	0.828	0.958	0.719	0.86025	0.109977
ENSGALP00000002520	septin-2	SEPT2L	48584	908|817|810|582	0.953	0.976	1.089	1.022	1.01	0.0599722
ENSGALP00000002522	p32 subunit of splicing factor SF2		28571	420|538|524|461	1.138	0.995	1.185	1.005	1.08075	0.0952833
ENSGALP00000002525	septin-9		78183	512|490|472|409	0.959	0.93	0.956	1.027	0.968	0.0414327
ENSGALP00000002573	SEC14-like protein 1		95826	-|32|51|42	-	0.938	0.998	-	0.968	0.0424264
ENSGALP00000002576	serine/threonine-protein phosphatase 2A activator		43750	589|727|587|603	0.955	1.119	0.93	1.056	1.015	0.0881703
ENSGALP00000002580	secretory carrier-associated membrane protein 2		40855	116|112|185|110	0.603	0.715	0.678	0.783	0.69475	0.0750483
ENSGALP00000002604	inter-alpha-trypsin inhibitor heavy chain H3		123643	-|91|-|-	-	0.742	-	-	0.742	-
ENSGALP00000002609	mannose-6-phosphate isomerase		50576	106|145|191|138	0.727	0.644	0.858	0.624	0.71325	0.106306
ENSGALP00000002617	urea transporter 2-like		109637	109|94|42|54	0.999	1.11	-	1.084	1.06433	0.0580546
ENSGALP00000002626	ubiquitin-associated domain-containing protein 1		55080	-|-|60|-	-	-	1.317	-	1.317	-
ENSGALP00000002634	nuclear pore complex protein Nup88		97026	135|205|43|110	0.982	0.804	-	0.576	0.787333	0.203512
ENSGALP00000002646	nudC domain-containing protein 2		20508	140|84|83|73	0.705	0.808	1.143	-	0.885333	0.229012
ENSGALP00000002650	CD276 antigen	CD276	37435	189|266|220|268	1.061	0.907	1.166	1.018	1.038	0.107198
ENSGALP00000002670	neuroplastin		48673	311|279|234|248	1.15	0.996	1.094	1.347	1.14675	0.147895
ENSGALP00000002679	RecName: Full=Long-chain-fatty-acid--CoA ligase ACSBG2; AltName: Full=Acyl-CoA synthetase bubblegum family member 2	ACSBG2	103720	102|114|182|103	0.832	0.593	0.869	0.792	0.7715	0.123084
ENSGALP00000002680	methionine adenosyltransferase 2 subunit beta		47674	397|296|271|304	0.748	0.891	0.979	0.706	0.831	0.126515
ENSGALP00000002695	mitochondrial H+-transporting ATP synthase F1 complex alpha subunit 1		69406	7916|7317|6649|7034	2.604	1.444	1.841	1.514	1.85075	0.531139
ENSGALP00000002699	engulfment and cell motility protein 3		95469	172|264|117|91	0.605	1.066	1.354	1.307	1.083	0.342729
ENSGALP00000002744	phospholipase A-2-activating protein	PLAA	102615	279|222|276|287	0.861	0.936	0.753	0.785	0.83375	0.0818428
ENSGALP00000002754	ADP-dependent glucokinase		58270	256|300|216|199	0.743	0.993	0.827	1.088	0.91275	0.156334
ENSGALP00000002760	uncharacterized protein LOC426987		30729	100|122|150|143	0.594	0.58	0.532	0.558	0.566	0.0270801
ENSGALP00000002772	ubiquinol-cytochrome c reductase complex chaperone CBP3 homolog		40383	106|205|-|-	-	0.956	-	-	0.956	-
ENSGALP00000002778	intraflagellar transport protein 74 homolog	IFT74	87859	58|60|72|77	1.342	0.946	0.877	0.852	1.00425	0.228649
ENSGALP00000002782	protein IWS1 homolog isoform 1		96371	75|86|95|76	1.119	0.961	1.134	1.192	1.1015	0.0988146
ENSGALP00000002786	Matrix-remodeling-associated protein 7, partial		25667	108|-|-|108	0.539	-	-	-	0.539	-
ENSGALP00000002789	cut-like homeobox 1		173639	117|115|119|78	0.696	0.762	0.681	0.533	0.668	0.0966333
ENSGALP00000002804	membrane-associated guanylate kinase, WW and PDZ domain-containing protein 3	MAGI3	132394	89|52|46|82	0.687	-	-	-	0.687	-
ENSGALP00000002814	RecName: Full=Protein Hikeshi		24611	58|59|62|31	2.219	1.017	1.821	-	1.68567	0.612321
ENSGALP00000002822	putative oxidoreductase GLYR1-like		77441	51|66|38|46	0.793	0.871	-	0.631	0.765	0.122425
ENSGALP00000002828	elongation factor 2		116272	4833|5070|4232|3718	1.054	1.019	0.912	1.009	0.9985	0.0608084
ENSGALP00000002839	Exportin-7	XPO7	139173	432|633|571|455	0.846	1.113	0.894	1.036	0.97225	0.123743
ENSGALP00000002845	protein rogdi homolog		38356	40|30|46|58	-	-	0.847	1.726	1.2865	0.621547
ENSGALP00000002862	arginine--tRNA ligase, cytoplasmic	RARS	93505	705|881|748|699	0.942	1.189	0.981	1.329	1.11025	0.18172
ENSGALP00000002881	phosphoribosyl pyrophosphate synthase-associated protein 1		49986	318|277|214|197	0.652	1.027	0.971	0.94	0.8975	0.16758
ENSGALP00000002886	vitellogenin III, partial		235840	400|591|412|503	1.144	1.051	0.475	-	0.89	0.362396
ENSGALP00000002888	vitellogenin		245097	5274|5904|5468|5733	0.995	1.063	0.518	0.6	0.794	0.274818
ENSGALP00000002903	RecName: Full=45 kDa calcium-binding protein; Short=Cab45; AltName: Full=Stromal cell-derived factor 4; Short=SDF-4; Flags: Precursor	SDF4	51672	156|192|88|101	0.823	1.149	0.754	0.745	0.86775	0.19071
ENSGALP00000002944	wings apart-like homolog variant 4		165265	90|91|77|68	0.879	1.052	0.762	-	0.897667	0.145898
ENSGALP00000002983	coronin-2A	CORO2A	72373	139|163|86|113	0.6	0.994	0.873	0.654	0.78025	0.185041
ENSGALP00000002995	beta-hexosaminidase subunit alpha precursor		65508	660|802|673|475	0.787	1.322	0.837	0.991	0.98425	0.241323
ENSGALP00000002996	calcium-binding mitochondrial carrier protein SCaMC-1	SLC25A24	64256	902|820|719|730	0.915	0.782	0.92	1.197	0.9535	0.17446
ENSGALP00000003005	TBC1 domain family member 2A		105372	-|72|-|-	-	1.451	-	-	1.451	-
ENSGALP00000003009	elongator complex protein 1 isoform 1	IKBKAP	175749	56|89|38|60	0.612	0.975	-	0.818	0.801667	0.18205
ENSGALP00000003014	mitochondrial-processing peptidase subunit alpha		66598	251|325|123|255	0.82	0.916	0.778	1.059	0.89325	0.124685
ENSGALP00000003019	aprataxin	APTX	51322	81|28|54|45	0.738	-	-	-	0.738	-
ENSGALP00000003023	E3 ubiquitin-protein ligase Itchy		117786	29|-|51|72	-	-	-	0.785	0.785	-
ENSGALP00000003035	polypyrimidine tract-binding protein 1-like	PTBP1	70845	754|406|483|519	0.945	1.244	1.159	1.111	1.11475	0.125821
ENSGALP00000003043	alanyl-tRNA synthetase, cytoplasmic		121132	706|745|773|586	0.741	0.976	1.153	0.854	0.931	0.176388
ENSGALP00000003050	ATP-binding cassette sub-family A member 3		216636	44|34|-|46	-	-	-	0.656	0.656	-
ENSGALP00000003058	ubiquitin-conjugating enzyme E2 O		168944	272|195|92|198	0.803	1.001	0.673	1.016	0.87325	0.165058
ENSGALP00000003091	thioredoxin reductase 2, mitochondrial	TXNRD2	69068	253|120|97|35	1.125	0.886	1.186	-	1.06567	0.158557
ENSGALP00000003092	protein prune homolog		49306	121|119|107|75	0.879	0.809	0.753	1.033	0.8685	0.121176
ENSGALP00000003111	syntaxin-binding protein 3	STXBP3	86178	437|389|313|451	0.888	1.009	0.988	1.009	0.9735	0.0578533
ENSGALP00000003130	WD40 repeat-containing protein SMU1-like, partial		68127	159|208|163|161	1.02	1.028	0.798	1.377	1.05575	0.239224
ENSGALP00000003132	protein kinase C delta type	PRKCD	101040	80|51|108|133	1.852	-	0.949	0.829	1.21	0.559216
ENSGALP00000003139	glutamate dehydrogenase 1, mitochondrial		57395	1071|1248|1104|1173	1.073	0.904	1.061	1.011	1.01225	0.0769995
ENSGALP00000003143	catechol O-methyltransferase isoform 2	COMT	36803	205|401|315|205	1.003	0.808	1.115	1.045	0.99275	0.131546
ENSGALP00000003152	adenosylhomocysteinase A		87625	2127|1956|2126|1985	1.17	1.104	1.463	1.035	1.193	0.18825
ENSGALP00000003157	NADH dehydrogenase	NDUFB6	16733	360|409|416|489	1.08	0.924	0.972	0.794	0.9425	0.118562
ENSGALP00000003165	armadillo repeat gene deleted in velocardiofacial syndrome		128413	399|318|232|305	1.13	0.671	0.716	0.828	0.83625	0.20666
ENSGALP00000003175	eukaryotic translation initiation factor 2 subunit 2		52533	233|395|382|362	0.694	0.914	1.049	0.998	0.91375	0.156717
ENSGALP00000003183	exocyst complex component 7		98428	191|159|167|197	0.86	1.035	0.794	1.086	0.94375	0.139045
ENSGALP00000003187	NADPH--cytochrome P450 reductase	POR	89792	887|1061|-|746	0.998	1.159	-	0.939	1.032	0.113873
ENSGALP00000003194	transport and golgi organization 2 homolog		37863	62|48|48|53	0.888	1.199	-	-	1.0435	0.21991
ENSGALP00000003199	TATA-binding protein-associated factor 2N-like	TAF15	53820	139|111|127|142	0.899	0.855	0.847	0.687	0.822	0.0928583
ENSGALP00000003205	signal recognition particle 68 kDa protein		83847	455|793|480|358	0.794	1.385	1.054	0.909	1.0355	0.256136
ENSGALP00000003213	chitobiosyldiphosphodolichol beta-mannosyltransferase		61470	101|120|100|109	1.152	1.446	0.792	1.061	1.11275	0.269663
ENSGALP00000003250	nuclear cap-binding protein subunit 1		107582	74|71|-|94	0.644	1.059	-	1.048	0.917	0.236489
ENSGALP00000003252	uncharacterized protein LOC423616 isoform 2		23409	36|93|49|43	-	1.596	0.879	-	1.2375	0.506996
ENSGALP00000003263	charged multivesicular body protein 4b-like		33049	444|305|293|267	1.151	0.93	1.324	1.046	1.11275	0.167275
ENSGALP00000003271	6-phosphofructo-2-kinase/fructose-2,6-biphosphatase 4, partial	PFKFB4	62434	67|81|-|-	-	0.916	-	-	0.916	-
ENSGALP00000003277	tubulin polymerization-promoting protein family member 3, partial		24575	283|533|339|407	1.191	0.952	1.448	0.985	1.144	0.228597
ENSGALP00000003281	chloride channel CLIC-like 1	CLCC1	57775	43|45|43|57	-	0.784	-	0.437	0.6105	0.245366
ENSGALP00000003284	ran-specific GTPase-activating protein		32845	134|209|202|143	1.189	1.237	1.15	1.127	1.17575	0.0481897
ENSGALP00000003285	envoplakin		295885	97|59|152|86	0.859	1.118	0.517	0.364	0.7145	0.339386
ENSGALP00000003306	UPF0505 protein C16orf62		133637	64|-|-|124	0.982	-	-	1.021	1.0015	0.0275772
ENSGALP00000003312	protein OSCP1 isoform 1	OSCP1	51886	135|129|138|84	0.732	0.884	0.825	0.819	0.815	0.0626259
ENSGALP00000003321	WD repeat-containing protein 47 isoform 2		117759	61|-|83|22	-	-	1.006	-	1.006	-
ENSGALP00000003342	Chain B, Ap2 Clathrin Adaptor Core		125429	1793|1991|1571|1298	0.926	0.858	0.989	1.152	0.98125	0.125776
ENSGALP00000003357	Thyroid hormone receptor-associated protein 3		140958	62|62|-|-	0.655	0.72	-	-	0.6875	0.0459619
ENSGALP00000003373	ribosomal protein S17 (AA 7-135)	RPS17	11359	230|176|217|83	1.142	1.264	1.425	1.199	1.2575	0.122285
ENSGALP00000003374	golgin subfamily A member 3		209382	297|301|204|313	0.966	1.086	1.04	0.983	1.01875	0.0548779
ENSGALP00000003376	peroxisomal acyl-coenzyme A oxidase 1	ACOX1	84715	308|384|-|222	-	0.714	-	0.789	0.7515	0.053033
ENSGALP00000003381	cytoplasmic aconitate hydratase		115688	860|987|968|602	0.935	1.139	0.884	0.902	0.965	0.117907
ENSGALP00000003418	peroxisomal multifunctional enzyme type 2	HSD17B4	96430	2363|2457|2625|2395	1.019	0.81	1.031	1.037	0.97425	0.109755
ENSGALP00000003431	nucleophosmin		41514	720|742|642|535	1.131	1.081	1.235	0.967	1.1035	0.111336
ENSGALP00000003432	FH1/FH2 domain-containing protein 1-like, partial	FHOD1	160870	43|55|46|46	-	-	1.027	-	1.027	-
ENSGALP00000003441	periplakin		225988	224|-|-|-	0.857	-	-	-	0.857	-
ENSGALP00000003470	WW domain-binding protein 2	WBP2	31818	137|106|106|107	-	0.891	-	0.925	0.908	0.0240416
ENSGALP00000003481	Dmx-like 1		386426	-|-|-|116	-	-	-	0.932	0.932	-
ENSGALP00000003494	V-type proton ATPase subunit d 1-like, partial	ATP6V0D1	49861	127|191|180|86	0.922	1.02	0.819	0.853	0.9035	0.0887036
ENSGALP00000003530	hemK methyltransferase family member 1		45421	52|57|-|38	1.229	0.681	-	-	0.955	0.387495
ENSGALP00000003538	eukaryotic translation termination factor 1, isoform CRA_d	ETF1	60788	479|444|400|403	0.7	0.843	0.692	-	0.745	0.0849647
ENSGALP00000003578	MAP kinase-activated protein kinase 3		54325	71|121|129|126	0.948	0.815	0.805	0.736	0.826	0.0885927
ENSGALP00000003580	Trafficking protein particle complex subunit 3, partial	TRAPPC3	23780	323|285|236|258	0.883	1.004	0.997	0.915	0.94975	0.0601075
ENSGALP00000003592	DNA ligase 3		134309	-|71|74|92	-	1.106	1.188	1.035	1.10967	0.0765659
ENSGALP00000003612	CCR4-NOT transcription complex subunit 1	CNOT1	304878	1058|1162|598|884	0.873	1.122	0.869	1.093	0.98925	0.137065
ENSGALP00000003617	poly(ADP-ribose) glycohydrolase ARH3		46121	202|233|210|179	0.404	-	0.749	-	0.5765	0.243952
ENSGALP00000003621	COMM domain-containing protein 10	COMMD10	27153	95|88|91|71	0.93	0.878	0.853	0.707	0.842	0.0955441
ENSGALP00000003623	3-hydroxyisobutyryl-CoA hydrolase, mitochondrial		52860	731|787|774|412	0.851	1.011	0.95	1.1	0.978	0.1047
ENSGALP00000003627	galactokinase	GALK1	44154	475|749|579|432	0.638	0.883	0.587	0.9	0.752	0.162569
ENSGALP00000003639	activating signal cointegrator 1		81451	74|91|-|67	0.68	0.555	-	0.599	0.611333	0.0634061
ENSGALP00000003642	aminopeptidase Q-like	LVRN	124226	934|1138|1089|948	0.734	1.016	0.751	0.888	0.84725	0.131943
ENSGALP00000003646	Chain A, X-Ray Structure Refinement And Comparison Of Three Forms Of Mitochondrial Aspartate Aminotransferase		56411	2857|2969|2684|2963	1.194	1.058	1.195	1.101	1.137	0.068678
ENSGALP00000003683	AP-3 complex subunit sigma-1-like, partial	AP3S1	25765	86|130|81|133	1.069	1.11	0.754	1.001	0.9835	0.159467
ENSGALP00000003700	dynein heavy chain 3, axonemal		545516	-|53|47|39	-	0.925	-	-	0.925	-
ENSGALP00000003715	putative RNA-binding protein 15B	MANF	24990	295|244|265|244	1.183	1.078	1.053	0.929	1.06075	0.10434
ENSGALP00000003717	stress-70 protein, mitochondrial-like		89829	2997|3683|2874|3398	1.532	-	-	2.009	1.7705	0.33729
ENSGALP00000003718	protein transport protein Sec16A		270031	405|585|380|330	0.912	1.109	1.044	0.873	0.9845	0.110648
ENSGALP00000003740	28S ribosomal protein S17, mitochondrial		20778	98|93|84|121	1.067	0.855	1.053	1.107	1.0205	0.112681
ENSGALP00000003749	protein NipSnap homolog 2-like	GBAS	38508	570|634|552|338	1.021	0.933	0.983	1.157	1.0235	0.0960191
ENSGALP00000003752	integrin beta-4-like		223847	268|376|290|358	1.042	0.676	0.829	0.885	0.858	0.151162
ENSGALP00000003768	protein VPRBP		191137	101|144|100|117	0.866	0.905	0.663	0.733	0.79175	0.113088
ENSGALP00000003798	mannose-1-phosphate guanyltransferase alpha-A-like		41914	169|497|262|-	-	0.962	1.022	-	0.992	0.0424264
ENSGALP00000003808	exosome complex exonuclease RRP40	EXOSC3	32381	71|-|122|37	-	-	1.179	-	1.179	-
ENSGALP00000003823	complement factor H		177666	123|144|144|130	0.691	0.69	0.734	0.693	0.702	0.0213698
ENSGALP00000003847	catenin alpha-1	CTNNA1	68890	1656|2062|1401|1144	1.149	1.187	1.13	0.877	1.08575	0.14117
ENSGALP00000003850	T-complex protein 1 subunit zeta		71464	977|1494|1102|886	1.277	1.116	0.897	1.159	1.11225	0.158824
ENSGALP00000003865	nucleotide exchange factor SIL1	SIL1	63128	34|28|49|69	-	-	-	0.738	0.738	-
ENSGALP00000003877	signal peptidase complex catalytic subunit SEC11A		24269	109|72|121|169	0.985	-	0.852	0.648	0.828333	0.169742
ENSGALP00000003878	sulfatase-modifying factor 2	SUMF2	40828	81|-|103|45	-	-	3.285	0.847	2.066	1.72393
ENSGALP00000003888	parafibromin		74768	92|218|120|132	-	1.036	1.135	0.923	1.03133	0.106077
ENSGALP00000003890	sterol 26-hydroxylase, mitochondrial	CYP27A1	67015	51|64|66|123	0.689	1.006	0.738	1.041	0.8685	0.180659
ENSGALP00000003898	matrin-3		123371	534|565|530|412	0.88	0.874	0.818	0.69	0.8155	0.0882024
ENSGALP00000003906	thiomorpholine-carboxylate dehydrogenase	CRYM	36649	62|149|101|122	-	0.869	0.655	0.727	0.750333	0.108891
ENSGALP00000003908	E3 ubiquitin-protein ligase RNF123		168371	54|83|65|38	0.865	0.926	-	-	0.8955	0.0431335
ENSGALP00000003914	cytochrome b-c1 complex subunit 2, mitochondrial-like	UQCRC2	57295	1528|1562|1514|1629	1.085	0.996	1.051	1.132	1.066	0.0572771
ENSGALP00000003920	coiled-coil-helix-coiled-coil-helix domain-containing protein 2, mitochondrial-like		16988	390|282|542|410	1.205	0.951	1.353	0.949	1.1145	0.199328
ENSGALP00000003923	mitochondrial Rho GTPase 2	RHOT2	80176	218|123|159|186	0.917	0.994	1.264	1.17	1.08625	0.158918
ENSGALP00000003934	mannose-1-phosphate guanyltransferase beta-like, partial		43821	630|624|534|430	0.794	0.887	0.881	0.698	0.815	0.0888257
ENSGALP00000003938	60 kDa SS-A/Ro ribonucleoprotein	TROVE2	72451	-|38|28|57	-	-	-	0.724	0.724	-
ENSGALP00000003954	splicing factor, proline- and glutamine-rich-like		79682	822|665|830|836	1.002	0.935	1.017	0.824	0.9445	0.0878882
ENSGALP00000003974	methylcrotonoyl-CoA carboxylase beta chain, mitochondrial		65358	542|465|400|394	0.946	0.892	1.162	1.343	1.08575	0.207413
ENSGALP00000004000	uncharacterized protein LOC768838		19181	97|97|63|85	1.262	0.79	-	0.887	0.979667	0.249272
ENSGALP00000004002	beta-glucuronidase precursor	GUSB	83451	152|87|75|94	0.871	0.884	1.23	0.932	0.97925	0.169213
ENSGALP00000004005	chondroitin sulfate N-acetylgalactosaminyltransferase 2		72692	22|48|59|32	-	-	0.719	-	0.719	-
ENSGALP00000004013	talin-1	TLN1	329223	4481|4134|3983|3725	0.929	0.994	0.979	0.947	0.96225	0.0295903
ENSGALP00000004034	delta-2-crystallin		61626	1046|1455|1405|1224	1.105	1.029	1.082	0.98	1.049	0.0559345
ENSGALP00000004046	hypothetical protein UY3_02467	RAN	30363	796|703|614|575	1.274	1.039	1.063	1.115	1.12275	0.105705
ENSGALP00000004048	kinectin		209856	2330|2646|2176|1879	1.247	1.056	1.108	1.214	1.15625	0.0893472
ENSGALP00000004058	oxidoreductase HTATIP2		28435	37|-|40|46	0.701	-	-	0.686	0.6935	0.0106066
ENSGALP00000004071	polymerase (RNA) II (DNA directed) polypeptide E, 25kDa, isoform CRA_c		29001	43|64|-|47	0.594	0.803	-	-	0.6985	0.147785
ENSGALP00000004091	conserved oligomeric Golgi complex subunit 4	COG4	102878	45|135|114|77	0.723	1.085	1.05	1.071	0.98225	0.173431
ENSGALP00000004093	geranylgeranyl pyrophosphate synthase		41833	108|283|134|70	1.059	1.096	1.088	1.031	1.0685	0.0296254
ENSGALP00000004104	U2 snRNP-associated SURP motif-containing protein-like	U2SURP	141968	98|89|80|118	1.115	1.579	0.889	0.987	1.1425	0.305358
ENSGALP00000004109	protein LZIC		26990	90|216|185|127	-	1.408	1.234	0.889	1.177	0.264153
ENSGALP00000004144	nicotinamide mononucleotide adenylyltransferase 1	RBP7	20655	61|-|80|51	-	-	1.099	-	1.099	-
ENSGALP00000004159	ribosomal protein L10a		35511	693|742|616|593	1.041	1.269	1.29	1.249	1.21225	0.115387
ENSGALP00000004164	plastin-1	PLS1	86808	179|332|155|188	0.989	0.973	1.223	0.953	1.0345	0.126527
ENSGALP00000004165	L-fucose kinase		116749	-|53|-|22	-	1.173	-	-	1.173	-
ENSGALP00000004166	ubiquitin conjugation factor E4 B isoform 2	UBE4B	172464	190|254|50|162	0.928	1.75	-	1.257	1.31167	0.413718
ENSGALP00000004174	adapter molecule crk		37854	696|587|565|472	0.97	0.879	0.888	1.015	0.938	0.0656607
ENSGALP00000004180	WD repeat domain 5, isoform CRA_b	WDR5	48398	115|146|190|135	1.401	1.099	1.096	0.892	1.122	0.209719
ENSGALP00000004186	annexin A11		61333	591|475|657|525	0.499	0.588	0.948	0.598	0.65825	0.198226
ENSGALP00000004189	prenylcysteine oxidase 1 like		60540	92|40|67|59	0.73	-	0.735	-	0.7325	0.00353553
ENSGALP00000004195	zinc finger CCCH domain-containing protein 15		67462	117|79|269|112	0.68	0.521	0.747	0.855	0.70075	0.139848
ENSGALP00000004211	chondroitin sulfate proteoglycan 4	CSPG4	276215	175|149|180|56	0.768	0.722	0.63	0.649	0.69225	0.0642099
ENSGALP00000004214	3-keto-steroid reductase isoform 2		43511	53|64|31|-	1.189	-	-	-	1.189	-
ENSGALP00000004219	peroxisomal 2,4-dienoyl-CoA reductase-like	DECR2	37189	164|259|109|162	1.202	0.845	1.051	0.757	0.96375	0.201016
ENSGALP00000004227	nucleoporin NUP53		39755	54|21|81|103	-	-	0.585	0.751	0.668	0.11738
ENSGALP00000004243	similar to ribosomal protein L17		30257	453|419|259|-	1.267	1.054	1.454	-	1.25833	0.200141
ENSGALP00000004251	transcription factor A, mitochondrial		38941	418|521|444|311	0.909	0.952	1.036	0.969	0.9665	0.0527668
ENSGALP00000004256	CDGSH iron sulfur domain-containing protein 1	CISD1	16096	445|518|594|453	0.774	0.92	1.267	1.023	0.996	0.207549
ENSGALP00000004257	5'-3' exoribonuclease 1 isoform 2		239816	32|81|24|36	0.958	0.86	-	-	0.909	0.0692965
ENSGALP00000004265	unconventional myosin-Ic	MYO1C	145573	1502|1881|1107|1234	0.839	1.43	0.789	1.063	1.03025	0.291919
ENSGALP00000004275	transmembrane and coiled-coil domains 1, isoform CRA_d		27594	43|60|40|65	-	-	-	1.003	1.003	-
ENSGALP00000004286	ankyrin repeat and SAM domain-containing protein 1A	ANKS1A	154052	60|38|50|69	-	-	0.706	1.049	0.8775	0.242538
ENSGALP00000004290	UDP-N-acetylhexosamine pyrophosphorylase, partial		59232	122|174|105|155	0.65	0.736	0.751	0.907	0.761	0.107023
ENSGALP00000004291	kinesin-like protein KIF1C-like isoform 1	KIF1B	223684	137|110|141|63	0.708	0.844	0.902	-	0.818	0.0995791
ENSGALP00000004317	Golgi apparatus protein 1 precursor		148238	1126|1109|891|775	1.24	1.088	1.126	1.058	1.128	0.0796827
ENSGALP00000004327	fatty acid synthase		375716	1139|1461|-|797	0.912	1.09	-	1.2	1.06733	0.145332
ENSGALP00000004335	NCK-associated protein		150775	670|829|604|625	0.87	0.985	0.894	1.123	0.968	0.114592
ENSGALP00000004348	pseudopodium-enriched atypical kinase 1	PEAK1	232922	56|89|-|33	0.618	-	-	-	0.618	-
ENSGALP00000004354	secreted frizzled-related protein 3-like		43851	100|87|42|57	1.394	1.274	-	1.177	1.28167	0.108703
ENSGALP00000004355	sodium/potassium-transporting ATPase subunit beta-3	ATP1B3	39481	65|82|71|91	0.759	0.864	0.941	0.717	0.82025	0.1015
ENSGALP00000004365	cysteine-rich protein 2-like, partial		30233	695|761|467|662	0.945	0.875	0.894	0.906	0.905	0.0295635
ENSGALP00000004366	uncharacterized protein LOC424374	CRIP1	12035	72|87|113|112	1.495	1.013	1.454	0.963	1.23125	0.282119
ENSGALP00000004369	Chain A, The Structure Of The Zinc Finger From The Human Spliceosomal Protein U1c		20292	79|49|91|42	1.16	-	1.231	1.023	1.138	0.105731
ENSGALP00000004375	3-ketoacyl-CoA thiolase, mitochondrial		50050	1724|1703|1676|1649	0.932	0.82	0.966	1.171	0.97225	0.146448
ENSGALP00000004385	phosphatidylinositol transfer protein alpha isoform-like		40206	737|756|651|801	1.258	1.006	1.127	1.037	1.107	0.112993
ENSGALP00000004388	acylamino-acid-releasing enzyme	APEH	91981	382|447|391|318	0.82	0.807	0.946	1.198	0.94275	0.181346
ENSGALP00000004416	pyridoxal-dependent decarboxylase domain-containing protein 1		102939	426|646|544|424	0.884	0.842	0.78	0.981	0.87175	0.0844369
ENSGALP00000004417	6-phosphogluconate dehydrogenase, decarboxylating	PGD	64723	1136|1658|1209|1198	0.881	0.802	1.009	0.959	0.91275	0.090695
ENSGALP00000004423	protein kinase C and casein kinase substrate in neurons protein 1		64985	28|70|26|-	-	0.75	-	-	0.75	-
ENSGALP00000004425	metastasis-associated protein MTA1	MTA1	96594	99|110|-|97	0.942	-	-	-	0.942	-
ENSGALP00000004437	40S ribosomal protein S10-like		23157	801|838|707|725	1.044	1.056	0.943	1.009	1.013	0.0507477
ENSGALP00000004453	COP9 signalosome complex subunit 1-like	GPS1	64911	260|342|265|348	0.899	0.848	0.736	0.933	0.854	0.0860736
ENSGALP00000004460	SH3 and PX domain-containing protein 2B		121513	100|88|74|79	0.68	0.902	1.089	0.918	0.89725	0.167749
ENSGALP00000004467	peroxisomal membrane protein PEX14	PEX14	48427	83|173|69|57	1.376	0.996	1.274	0.79	1.109	0.266486
ENSGALP00000004471	signal peptidase complex catalytic subunit SEC11C		26491	157|254|226|165	0.853	1.001	0.971	0.967	0.948	0.0651255
ENSGALP00000004476	reticulocalbin-2		41165	734|883|499|624	0.921	0.946	1.147	0.89	0.976	0.116278
ENSGALP00000004484	D-erythrulose reductase		23231	431|431|433|330	1.141	1.063	0.861	1.246	1.07775	0.162795
ENSGALP00000004504	ras-related C3 botulinum toxin substrate 3-like		26354	215|-|-|-	0.725	-	-	-	0.725	-
ENSGALP00000004508	endoplasmic reticulum-Golgi intermediate compartment protein 1-like		38096	346|336|263|376	0.938	1.293	-	1.187	1.13933	0.182237
ENSGALP00000004517	LEM domain-containing protein 2	LEMD2	64058	92|159|153|111	0.748	0.864	-	-	0.806	0.0820244
ENSGALP00000004532	alanyl-tRNA editing protein Aarsd1		71241	197|471|314|279	0.796	0.928	0.767	0.689	0.795	0.0995155
ENSGALP00000004534	mitochondrial nucleoid factor 1	C26H6ORF125	19490	45|101|59|41	-	0.729	1.135	-	0.932	0.287085
ENSGALP00000004536	uncharacterized protein LOC416207		32342	174|169|146|114	1.011	0.897	0.949	0.878	0.93375	0.0596063
ENSGALP00000004546	tether containing UBX domain for GLUT4		62479	106|123|103|156	0.936	0.918	0.743	0.924	0.88025	0.0918055
ENSGALP00000004548	long-chain specific acyl-CoA dehydrogenase, mitochondrial		56760	1424|1467|1164|1335	1.124	0.944	1.164	1.11	1.0855	0.0970687
ENSGALP00000004576	TAR DNA-binding protein 43-like	TARDBP	51262	346|210|115|160	1.07	1.028	0.698	1.218	1.0035	0.219365
ENSGALP00000004596	late domain-interacting protein 1		127793	814|847|864|912	0.846	0.96	0.763	1.184	0.93825	0.182655
ENSGALP00000004601	lanC-like protein 1	LANCL1	52663	39|44|66|58	-	0.981	0.984	0.642	0.869	0.196593
ENSGALP00000004614	unknown		268311	-|380|180|183	-	0.846	0.674	1.061	0.860333	0.193898
ENSGALP00000004621	electron-transfer-flavoprotein, alpha polypeptide	ETFA	43231	1396|1826|1578|1743	1.164	0.922	1.003	1.229	1.0795	0.141597
ENSGALP00000004632	calcineurin-like phosphoesterase domain containing 1		43458	167|229|173|109	0.979	0.781	0.903	1.165	0.957	0.160873
ENSGALP00000004641	Splicing factor Prp8	PRPF8	321675	488|435|358|372	0.9	0.948	0.739	0.844	0.85775	0.0898531
ENSGALP00000004651	thioredoxin-like protein 1-like, partial		38512	286|511|445|351	1.295	0.979	1.088	0.975	1.08425	0.149936
ENSGALP00000004700	A-kinase anchor protein SPHKAP	SPHKAP	217806	-|-|51|25	-	-	0.704	-	0.704	-
ENSGALP00000004745	nuclear pore complex protein Nup93		107135	287|289|188|337	0.734	1.022	0.733	1.016	0.87625	0.164852
ENSGALP00000004753	pigment epithelium-derived factor precursor	SERPINF1	56843	228|177|139|246	1.201	1.033	0.969	1.171	1.0935	0.110639
ENSGALP00000004762	WD repeat-containing protein 7 isoform 1		185939	105|139|96|116	0.745	0.724	0.452	0.878	0.69975	0.178689
ENSGALP00000004803	peroxisomal membrane protein 4	PXMP4	27736	41|38|28|42	-	0.904	-	-	0.904	-
ENSGALP00000004804	Bardet-Biedl syndrome 2		88506	113|139|108|42	0.907	0.716	0.809	0.975	0.85175	0.113282
ENSGALP00000004807	proteasome (prosome, macropain) subunit alpha type 4	PSMA4	37674	490|504|421|441	0.949	0.811	1.096	0.934	0.9475	0.116718
ENSGALP00000004815	arf-GAP domain and FG repeat-containing protein 1		59580	200|239|238|210	0.889	0.912	0.867	0.937	0.90125	0.0300929
ENSGALP00000004817	peroxiredoxin-6	PRDX6	31562	1441|1452|1261|1507	1.193	1.008	1.245	0.963	1.10225	0.137703
ENSGALP00000004833	39S ribosomal protein L44, mitochondrial		40768	85|79|163|75	0.729	0.723	0.922	0.842	0.804	0.0958367
ENSGALP00000004840	replication protein A 70 kDa DNA-binding subunit	RPA1	81476	142|236|284|75	1.224	0.881	1.282	1.124	1.12775	0.176972
ENSGALP00000004861	mitochondrial fission factor		43317	56|61|64|60	0.714	-	0.801	0.806	0.773667	0.0517333
ENSGALP00000004866	putative cleavage and polyadenylation specific factor 5	NUDT21	31043	260|210|243|119	1.214	1.113	1.214	1.056	1.14925	0.0783044
ENSGALP00000004870	exosome component 10		126177	189|96|-|102	1.003	-	-	-	1.003	-
ENSGALP00000004871	asparaginyl-tRNA synthetase, cytoplasmic		75520	637|761|663|710	0.824	0.84	0.762	0.859	0.82125	0.0420109
ENSGALP00000004879	erlin-2		47490	466|556|441|475	1.218	1.151	1.287	1.28	1.234	0.0634298
ENSGALP00000004889	proline synthase co-transcribed bacterial homolog protein	PROSC	36916	486|-|370|335	0.994	-	0.872	0.779	0.881667	0.107825
ENSGALP00000004924	nuclear receptor corepressor 2		323850	56|50|61|47	0.705	-	0.629	-	0.667	0.0537401
ENSGALP00000004962	E3 ubiquitin/ISG15 ligase TRIM25	TRIM25	92582	102|73|25|-	0.856	-	-	-	0.856	-
ENSGALP00000004972	inositol 1,4,5-trisphosphate receptor type 3		362535	335|502|247|348	0.714	1.514	0.794	1.282	1.076	0.385075
ENSGALP00000004982	coatomer subunit epsilon	COPE	41515	581|585|574|371	1.071	0.939	1.091	0.949	1.0125	0.079622
ENSGALP00000004984	serine racemase		39382	150|319|165|74	0.653	0.601	0.72	0.554	0.632	0.0712507
ENSGALP00000004997	Guanine nucleotide-binding protein G(o) subunit alpha, partial	GNAO1	41250	312|231|189|214	0.747	0.714	0.529	0.773	0.69075	0.110503
ENSGALP00000005006	unnamed protein product		51184	122|73|62|39	0.939	-	0.96	-	0.9495	0.0148492
ENSGALP00000005013	core-binding factor subunit beta	CBFB	16730	184|36|116|117	0.582	-	-	0.544	0.563	0.0268701
ENSGALP00000005033	H/ACA ribonucleoprotein complex subunit 2		21489	56|64|57|71	-	-	0.875	0.7	0.7875	0.123744
ENSGALP00000005037	pre-rRNA-processing protein TSR1 homolog	SMG6	110160	58|126|100|32	0.982	0.69	0.743	-	0.805	0.15556
ENSGALP00000005045	serine carboxypeptidase 1 precursor		58995	357|393|237|183	1.281	1.347	1.088	1.512	1.307	0.175368
ENSGALP00000005047	surfeit locus protein 1		41614	191|179|87|164	0.973	0.729	0.876	0.822	0.85	0.102029
ENSGALP00000005061	F-box/LRR-repeat protein 8 isoform 2		50691	-|53|54|-	-	0.775	-	-	0.775	-
ENSGALP00000005081	galectin-2-like isoform 1	LGALS2	18974	105|122|236|155	0.842	0.667	0.883	0.91	0.8255	0.109302
ENSGALP00000005084	peflin		25983	107|86|100|40	0.482	0.675	0.592	0.811	0.64	0.138725
ENSGALP00000005090	Chain A, Structural And Functional Insights Into The Human Upf1 Helicase Core	UPF1	143319	1178|1041|847|735	0.838	0.822	0.983	0.994	0.90925	0.0918527
ENSGALP00000005102	O-acetyl-ADP-ribose deacetylase C6orf130 homolog		26406	433|285|249|237	1.606	1.299	2.123	1.469	1.62425	0.355422
ENSGALP00000005109	set1/Ash2 histone methyltransferase complex subunit ASH2	ASH2L	81408	58|40|46|65	0.686	0.652	1.231	0.795	0.841	0.267059
ENSGALP00000005115	Guanine nucleotide-binding protein subunit alpha-11, partial		43248	478|589|432|384	0.965	1.112	0.926	1.112	1.02875	0.0974384
ENSGALP00000005126	activated RNA polymerase II transcriptional coactivator p15	SUB1	20617	477|456|411|332	0.988	0.838	0.911	0.852	0.89725	0.0682709
ENSGALP00000005129	CWF19-like protein 1		71868	50|75|129|92	-	0.786	0.827	0.829	0.814	0.0242693
ENSGALP00000005130	inosine triphosphate pyrophosphatase	ITPA	26792	94|-|-|63	0.925	-	-	0.983	0.954	0.0410122
ENSGALP00000005132	dnaJ homolog subfamily A member 4		58990	324|357|-|230	1.072	1.176	-	0.966	1.07133	0.105002
ENSGALP00000005145	V-type proton ATPase 116 kDa subunit a isoform 1	ATP6V0A1	108953	55|74|96|63	-	0.752	0.853	1.172	0.925667	0.219227
ENSGALP00000005151	translation initiation factor eIF-2B subunit alpha-like		40514	-|76|49|79	-	0.875	-	0.827	0.851	0.0339411
ENSGALP00000005154	leucine zipper protein	PTRF	54976	595|472|543|690	0.926	0.906	1.053	0.961	0.9615	0.0650974
ENSGALP00000005157	sideroflexin-1		40585	227|303|332|273	0.747	0.863	0.922	0.891	0.85575	0.0763997
ENSGALP00000005159	protein tyrosine phosphatase type IVA 2 isoform 1	PTP4A2	24224	39|-|49|47	0.777	-	-	0.725	0.751	0.0367696
ENSGALP00000005166	KH domain-containing, RNA-binding, signal transduction-associated protein 1		54215	128|196|112|40	1.016	0.981	1.026	0.976	0.99975	0.0249583
ENSGALP00000005167	hydroxysteroid dehydrogenase-like protein 1	HSDL1	44906	190|177|192|181	1.171	0.822	1.098	1.115	1.0515	0.156146
ENSGALP00000005180	glutathione synthetase		58014	2070|1887|2022|1516	1.075	0.737	0.832	0.8	0.861	0.148025
ENSGALP00000005194	threonyl-tRNA synthetase, cytoplasmic	TARS	100738	492|623|652|481	0.9	1.084	0.969	1.041	0.9985	0.0810123
ENSGALP00000005224	isocitrate dehydrogenase		47653	536|753|589|499	0.975	0.837	1.158	1.285	1.06375	0.197591
ENSGALP00000005231	Transmembrane emp24 domain-containing protein 2	TMED2	26048	478|413|340|239	1.111	1.16	1.4	0.951	1.1555	0.185832
ENSGALP00000005234	N-terminal EF-hand calcium-binding protein 2		49370	91|101|-|82	0.607	1.228	-	0.814	0.883	0.316198
ENSGALP00000005262	FAS-associated factor 2	FAF2	59319	221|232|238|208	0.962	1.053	0.857	1.02	0.973	0.0859961
ENSGALP00000005265	GH3 domain-containing protein		48910	153|167|82|87	1.058	1.242	0.876	-	1.05867	0.183001
ENSGALP00000005271	PRO2242	EIF3I	42342	358|-|-|-	0.864	-	-	-	0.864	-
ENSGALP00000005274	serine/threonine-protein kinase mTOR	MTOR	328138	594|724|329|315	1.025	1.029	0.94	0.984	0.9945	0.0416373
ENSGALP00000005275	globoside alpha-1,3-N-acetylgalactosaminyltransferase 1	GBGT1	46244	54|97|79|46	-	0.953	0.704	-	0.8285	0.17607
ENSGALP00000005281	clathrin light chain B isoform 1	CLTB	33757	184|159|179|176	1.081	0.917	0.905	0.987	0.9725	0.0808682
ENSGALP00000005299	peptidyl-prolyl cis-trans isomerase FKBP8	FKBP8	53520	72|39|77|46	0.838	-	1.114	-	0.976	0.195161
ENSGALP00000005308	acetyl-coenzyme A synthetase, cytoplasmic	ACSS2	90605	29|97|35|38	-	0.742	-	-	0.742	-
ENSGALP00000005323	epithelial splicing regulatory protein 2	ESRP2	89256	231|272|194|213	1.077	1.416	0.669	0.874	1.009	0.31838
ENSGALP00000005334	probable E3 ubiquitin-protein ligase HERC1	HERC1	603531	-|40|-|59	-	0.926	-	1.218	1.072	0.206475
ENSGALP00000005336	hypothetical protein RCJMB04_14f8	KPNA6	68787	117|123|66|-	-	0.972	-	-	0.972	-
ENSGALP00000005338	U6 snRNA-associated Sm-like protein LSm4	LSM4	20351	163|-|-|-	1.063	-	-	-	1.063	-
ENSGALP00000005340	spectrin beta chain, erythrocyte		305727	37|46|-|-	0.723	-	-	-	0.723	-
ENSGALP00000005345	interferon-gamma-inducible lysosomal thiol reductase		30794	134|-|-|42	0.653	-	-	-	0.653	-
ENSGALP00000005353	protein strawberry notch homolog 1	SBNO1	187434	83|191|127|165	0.434	0.829	0.614	0.727	0.651	0.169232
ENSGALP00000005362	mitochondrial Rho GTPase 1-like isoform 1	RHOT1	84043	168|126|120|162	0.888	0.77	1.223	0.797	0.9195	0.208535
ENSGALP00000005367	aminoacyl tRNA synthase complex-interacting multifunctional protein 2-like isoform 1	AIMP2	37899	111|125|125|155	0.971	1.297	0.954	1.853	1.26875	0.420265
ENSGALP00000005376	BSD domain-containing protein 1	BSDC1	57555	73|70|64|43	0.839	0.874	0.858	-	0.857	0.0175214
ENSGALP00000005414	phosphatidylinositol 3-kinase regulatory subunit beta		99717	70|208|134|117	1.01	0.761	0.782	0.811	0.841	0.114516
ENSGALP00000005427	protein Njmu-R1	C17orf75	49888	74|120|136|81	0.811	1.045	0.832	0.785	0.86825	0.119391
ENSGALP00000005448	microsomal glutathione S-transferase 3 isoform 2	MGST3	19782	130|124|88|54	0.987	0.765	2.02	-	1.25733	0.669751
ENSGALP00000005461	ZNF207 protein	ZNF207	61367	155|141|165|131	0.818	0.661	0.779	0.855	0.77825	0.0841006
ENSGALP00000005468	2',3'-cyclic-nucleotide 3'-phosphodiesterase	CNP	61542	289|-|268|-	0.806	-	-	-	0.806	-
ENSGALP00000005469	vacuolar fusion protein CCZ1 homolog	CCZ1	67782	47|66|47|23	0.868	1.197	-	-	1.0325	0.232638
ENSGALP00000005478	tetratricopeptide repeat protein 25-like	TTC25	92890	32|125|116|72	-	1.326	0.943	-	1.1345	0.270822
ENSGALP00000005480	aldo-keto reductase family 1 member B10	AKR1B1L	44317	1811|1545|1790|1764	1.996	-	3.805	-	2.9005	1.27916
ENSGALP00000005490	mediator of RNA polymerase II transcription subunit 20	MED20	27988	-|63|-|-	-	0.837	-	-	0.837	-
ENSGALP00000005493	serine/threonine-protein kinase/endoribonuclease IRE1-like	ERN1	128416	37|52|32|51	-	-	-	0.775	0.775	-
ENSGALP00000005501	Golgin subfamily A member 7	GOLGA7	18718	105|89|118|97	1.015	1.029	0.635	0.644	0.83075	0.220941
ENSGALP00000005505	ras-related protein Rab-8B	RAB8B	30450	813|726|593|709	0.796	-	-	-	0.796	-
ENSGALP00000005520	4-trimethylaminobutyraldehyde dehydrogenase		65877	1154|903|1037|-	1.579	1.378	-	-	1.4785	0.142128
ENSGALP00000005527	hamartin-like isoform 2		155455	28|83|-|-	-	1.007	-	-	1.007	-
ENSGALP00000005534	serine beta-lactamase-like protein LACTB, mitochondrial	LACTB	72885	89|104|80|48	0.827	0.765	0.602	-	0.731333	0.116217
ENSGALP00000005541	uncharacterized protein C9orf9 homolog isoform 1	C17H9ORF9	32696	118|65|34|-	1.285	-	-	-	1.285	-
ENSGALP00000005547	platelet endothelial cell adhesion molecule		103830	33|52|36|50	-	-	-	0.821	0.821	-
ENSGALP00000005550	protein archease isoform 2	ZBTB8OS	24122	70|51|71|56	1.385	0.898	1.034	0.848	1.04125	0.242269
ENSGALP00000005565	histone-binding protein RBBP4-like, partial	RBBP4	55212	307|371|342|247	1.162	1.149	1.019	1.049	1.09475	0.0714067
ENSGALP00000005566	intraflagellar transport protein 52 homolog	IFT52	50181	96|117|41|72	1.36	1.144	-	0.773	1.09233	0.296891
ENSGALP00000005576	probable ATP-dependent RNA helicase DDX5-like	DDX5	77518	680|714|612|623	0.982	1.08	0.733	0.842	0.90925	0.15279
ENSGALP00000005587	solute carrier family 12 member 4 isoform 2		140197	163|179|111|114	0.991	0.886	1.024	1.088	0.99725	0.0843934
ENSGALP00000005591	uncharacterized protein KIAA1522-like		124041	-|-|-|207	-	-	-	0.844	0.844	-
ENSGALP00000005601	BAI1-associated protein 2-like 1	BAIAP2L1	70837	207|248|252|328	0.838	0.638	0.738	1.004	0.8045	0.156063
ENSGALP00000005607	prolargin		50589	371|230|186|149	0.726	0.572	1.306	0.863	0.86675	0.316039
ENSGALP00000005620	NAD kinase domain-containing protein 1	NADK2	58151	42|73|28|-	-	0.83	-	-	0.83	-
ENSGALP00000005633	tyrosine--tRNA ligase, cytoplasmic	YARS	77071	557|686|677|556	0.98	1.081	1.021	1.001	1.02075	0.0435153
ENSGALP00000005643	aminoimidazole-4-carboxamide ribonucleotidetransformylase/IMP cyclohydrolase	ATIC	76435	888|1114|913|823	0.977	1.157	1.255	1.267	1.164	0.13405
ENSGALP00000005649	lysophosphatidylcholine acyltransferase 2	LPCAT2	74108	341|419|338|309	0.863	0.935	0.827	1.099	0.931	0.120665
ENSGALP00000005653	fibronectin	FN1	285728	180|206|266|204	0.683	0.756	0.603	0.642	0.671	0.0654064
ENSGALP00000005673	ankyrin-1	ANK1	244895	157|-|121|131	0.802	-	-	-	0.802	-
ENSGALP00000005680	adenylate kinase 2, mitochondrial	AK2	32424	781|845|602|512	1.134	0.797	0.908	0.938	0.94425	0.140286
ENSGALP00000005686	plasma membrane calcium-transporting ATPase 4	ATP2B4	156371	1120|988|953|955	0.745	1.127	0.88	1.049	0.95025	0.171323
ENSGALP00000005698	nipped-B-like protein		389223	-|107|-|-	-	0.988	-	-	0.988	-
ENSGALP00000005721	AKT-interacting protein		41363	90|84|59|63	0.817	-	-	0.788	0.8025	0.0205061
ENSGALP00000005724	flap endonuclease 1		55828	-|-|-|63	-	-	-	1.434	1.434	-
ENSGALP00000005729	NADH dehydrogenase	NDUFS5	15609	104|130|117|112	0.805	0.885	0.972	1.004	0.9165	0.0897422
ENSGALP00000005747	Phosphatidylinositol-3,4,5-trisphosphate 3-phosphatase and dual-specificity protein phosphatase PTEN, partial	PTEN	58213	-|37|45|26	-	-	0.896	-	0.896	-
ENSGALP00000005755	dentin matrix protein 4-like		68046	179|200|157|236	1.033	0.897	1.142	0.929	1.00025	0.110909
ENSGALP00000005777	ATPase family AAA domain-containing protein 1	ATAD1	50213	131|101|64|140	0.805	0.839	0.843	1.097	0.896	0.13508
ENSGALP00000005794	probable cation-transporting ATPase 13A2-like		479779	28|27|25|24	-	1.076	-	-	1.076	-
ENSGALP00000005812	probable 2-oxoglutarate dehydrogenase E1 component DHKTD1, mitochondrial	DHTKD1	117372	131|297|167|50	0.733	1.029	0.61	0.921	0.82325	0.187536
ENSGALP00000005822	DNA topoisomerase 1	TOP1	130135	69|72|151|136	1.152	0.804	0.804	0.706	0.8665	0.19586
ENSGALP00000005827	HEAT repeat-containing protein 2		106340	37|117|36|48	-	0.724	-	0.979	0.8515	0.180312
ENSGALP00000005832	nuclear pore complex protein Nup155	NUP155	175552	322|378|298|293	0.779	1.022	0.848	1.065	0.9285	0.136876
ENSGALP00000005834	bifunctional 3'-phosphoadenosine 5'-phosphosulfate synthase 2	PAPSS2	82325	330|376|426|467	0.95	0.847	0.966	1.023	0.9465	0.0733598
ENSGALP00000005847	microtubule-actin cross-linking factor 1, isoform 4-like, partial	MACF1	728741	580|334|215|315	0.679	0.737	1.048	0.723	0.79675	0.169313
ENSGALP00000005857	clathrin interactor 1	CLINT1	83615	527|652|313|270	0.864	1.052	0.902	1.229	1.01175	0.166025
ENSGALP00000005861	vacuolar protein sorting-associated protein 13C	VPS13C	513122	667|581|616|627	0.906	0.953	0.95	1.13	0.98475	0.099188
ENSGALP00000005881	rap guanine nucleotide exchange factor 1	RAPGEF1	164061	41|69|-|29	-	1.133	-	-	1.133	-
ENSGALP00000005921	transmembrane protein 111	EMC3	34947	110|132|114|112	0.611	0.977	1.063	0.864	0.87875	0.196222
ENSGALP00000005929	vacuolar protein sorting-associated protein 37B	VPS37B	35807	63|86|90|106	0.84	0.832	0.93	0.768	0.8425	0.0666408
ENSGALP00000005931	adaptin ear-binding coat-associated protein 2	NECAP2	33784	257|281|166|159	0.762	0.739	0.743	0.826	0.7675	0.0402699
ENSGALP00000005963	DNA polymerase beta		48165	65|-|21|-	0.806	-	-	-	0.806	-
ENSGALP00000005965	UPF0378 protein KIAA0100	KIAA0100	292100	112|104|58|61	0.723	1.285	0.589	1.241	0.9595	0.35515
ENSGALP00000005971	annexin A2	ANXA2	49244	2544|2117|2214|2878	0.623	0.459	0.685	0.448	0.55375	0.118579
ENSGALP00000006013	Golgi to ER traffic protein 4 homolog	GET4	34065	153|152|173|114	2.01	1.955	1.803	2.067	1.95875	0.113456
ENSGALP00000006016	ubiquitin carboxyl-terminal hydrolase 4	USP4	125239	150|243|166|161	0.632	0.98	0.683	1.06	0.83875	0.212843
ENSGALP00000006018	polyadenylate-binding protein 4	PABPC4	84621	732|760|587|522	0.926	0.876	0.922	0.882	0.9015	0.026147
ENSGALP00000006023	disabled homolog 2-like	DAB2	94549	140|122|99|101	0.947	0.837	1.243	0.59	0.90425	0.270712
ENSGALP00000006026	delta-1-pyrroline-5-carboxylate dehydrogenase, mitochondrial		71141	515|731|562|512	0.972	0.796	0.801	1.03	0.89975	0.119305
ENSGALP00000006027	cGMP-dependent protein kinase 1	PRKG1	102004	57|51|39|58	1.221	1.052	-	0.896	1.05633	0.162543
ENSGALP00000006038	dolichyl-diphosphooligosaccharide--protein glycosyltransferase subunit 2 precursor	RPN2	78774	446|533|396|329	0.961	1.137	1.311	1.3	1.17725	0.164662
ENSGALP00000006046	actin-related protein 2/3 complex subunit 3	ARPC3	27340	-|282|355|251	-	1.221	1.03	1.256	1.169	0.121643
ENSGALP00000006065	testis-expressed sequence 264 protein	TEX264	40479	73|103|49|57	0.802	0.807	-	-	0.8045	0.00353553
ENSGALP00000006093	keratin, type I cytoskeletal 19	KRT19	53064	826|770|457|506	0.76	1.011	1.062	0.654	0.87175	0.196205
ENSGALP00000006110	tRNA dimethylallyltransferase, mitochondrial	TRIT1	60577	-|90|-|32	-	0.816	-	-	0.816	-
ENSGALP00000006116	intraflagellar transport protein 81 homolog	IFT81	101944	213|146|174|62	1.302	1.13	0.949	4.178	1.88975	1.53229
ENSGALP00000006117	proto-oncogene tyrosine-protein kinase Src	SRC	70220	108|216|-|-	0.596	0.697	-	-	0.6465	0.0714178
ENSGALP00000006125	probable E3 ubiquitin-protein ligase HERC4-like isoform 1	HERC4	138504	117|153|105|86	0.551	1.095	0.675	0.901	0.8055	0.241337
ENSGALP00000006141	P2X purinoceptor 7	P2RX7	79503	96|92|94|100	0.81	1.13	0.43	0.785	0.78875	0.286134
ENSGALP00000006146	cob(I)yrinic acid a,c-diamide adenosyltransferase, mitochondrial-like		29184	81|80|67|54	1.004	1.236	0.993	0.868	1.02525	0.153444
ENSGALP00000006157	peptidyl-prolyl cis-trans isomerase NIMA-interacting 4	PIN4	18098	143|93|59|94	0.849	0.896	0.899	0.768	0.853	0.0611174
ENSGALP00000006160	syntaxin-6	STX6	32844	-|157|147|-	-	0.824	0.777	-	0.8005	0.033234
ENSGALP00000006169	myotubularin-related protein 10		104023	111|125|32|-	1.112	0.891	0.871	-	0.958	0.133742
ENSGALP00000006190	P2X purinoceptor 4	P2RX4	51371	31|76|60|47	0.938	1.208	0.875	-	1.007	0.176898
ENSGALP00000006210	GPI transamidase component PIG-T	PIGT	73059	88|113|103|89	0.673	0.993	1.061	1.098	0.95625	0.193775
ENSGALP00000006213	E3 ubiquitin-protein ligase UBR4		662640	1208|1375|825|1047	-	-	-	0.957	0.957	-
ENSGALP00000006218	adenylyl cyclase-associated protein 1		69685	1060|1182|869|773	1.153	1.054	1.202	0.974	1.09575	0.10187
ENSGALP00000006220	epidermal growth factor receptor pathway substrate 15-like 1	EPS15L1	122968	228|340|295|248	1.168	1.157	1.175	1.141	1.16025	0.0148183
ENSGALP00000006234	39S ribosomal protein L22, mitochondrial	MRPL22	31073	46|37|65|70	1.078	-	-	0.603	0.8405	0.335876
ENSGALP00000006240	collagen alpha-3(VI) chain precursor	COL6A3	388461	68|-|-|34	0.424	-	-	-	0.424	-
ENSGALP00000006257	WAS/WASL-interacting protein family member 2-like, partial		52529	125|84|101|100	0.728	-	0.594	0.761	0.694333	0.088444
ENSGALP00000006258	phenazine biosynthesis-like domain-containing protein-like	PBLD	39105	53|71|47|77	-	0.697	-	0.536	0.6165	0.113844
ENSGALP00000006259	palmitoyl-protein thioesterase 1 precursor	PPT1	39710	654|757|601|448	0.986	0.644	0.816	0.643	0.77225	0.16407
ENSGALP00000006262	gem-associated protein 5	GEMIN5	205491	84|69|59|85	1.123	1.481	-	0.875	1.15967	0.304659
ENSGALP00000006264	COP9 signalosome complex subunit 8		25151	147|254|237|123	0.939	0.63	0.877	0.89	0.834	0.138595
ENSGALP00000006273	peroxisomal Lon protease homolog 2	LONP2	111009	52|72|103|85	0.364	0.984	0.652	0.684	0.671	0.253475
ENSGALP00000006278	protein kinase C alpha type		95581	125|72|134|63	1.219	0.967	0.989	-	1.05833	0.139576
ENSGALP00000006284	heterogeneous nuclear ribonucleoprotein H3	HNRNPH3	39732	705|877|786|465	0.989	0.893	0.974	0.839	0.92375	0.0705
ENSGALP00000006298	beta-2-glycoprotein 1		49983	373|371|387|366	1.341	1.431	1.091	0.859	1.1805	0.258123
ENSGALP00000006300	AP-1 complex subunit mu-1-like	AP1M1	58736	239|443|289|326	0.848	0.997	0.962	0.956	0.94075	0.0644224
ENSGALP00000006311	ER membrane protein complex subunit 1 precursor	EMC1	127839	602|473|-|497	0.892	-	-	-	0.892	-
ENSGALP00000006326	twinfilin-2	TWF2	48486	278|340|341|247	0.834	1.091	1.013	1.101	1.00975	0.123594
ENSGALP00000006337	probable threonyl-tRNA synthetase 2, cytoplasmic	TARSL2	108267	412|376|324|302	0.983	1.134	1.052	1.222	1.09775	0.1033
ENSGALP00000006364	la-related protein 1		132986	150|159|151|92	0.895	0.918	1.012	0.877	0.9255	0.0600583
ENSGALP00000006365	acyl-protein thioesterase 2	LYPLA2	30002	225|592|400|-	-	0.949	0.841	-	0.895	0.0763675
ENSGALP00000006368	phosphorylase b kinase regulatory subunit beta	PHKB	145923	30|90|-|33	-	1.187	-	-	1.187	-
ENSGALP00000006372	aflatoxin B1 aldehyde reductase member 4		46807	1054|1083|1084|1028	0.966	1.122	1.034	1.075	1.04925	0.066128
ENSGALP00000006384	alpha-tropomyosin 2	TPM1	43495	1498|1027|1079|1060	0.833	0.793	1.295	0.874	0.94875	0.23319
ENSGALP00000006386	torsin-1A-interacting protein 2	TOR1AIP2	62831	45|84|94|37	-	0.807	0.836	-	0.8215	0.0205061
ENSGALP00000006414	Chain B, Crystal Structure Of Actin Capping Protein In Complex With The Cp- Binding Motif Derived From Carmil	CAPZB	38120	954|1009|860|724	1.1	1.099	1.029	0.984	1.053	0.0567509
ENSGALP00000006431	UDP-glucose 4-epimerase isoform 2	GALE	45258	1106|1025|1134|957	1.087	0.919	0.73	0.933	0.91725	0.146206
ENSGALP00000006434	T-cell immunomodulatory protein-like	ITFG1	77280	68|81|64|82	-	-	-	0.655	0.655	-
ENSGALP00000006439	protein GPR107 precursor	GPR107	76257	147|90|72|85	0.978	1.274	1.18	1.436	1.217	0.191224
ENSGALP00000006461	protein FAM114A2	FAM114A2	65458	92|102|102|49	0.824	0.859	1.013	0.833	0.88225	0.0884209
ENSGALP00000006488	probable palmitoyltransferase ZDHHC13	ZDHHC13	80710	20|96|76|75	-	0.628	0.495	-	0.5615	0.0940452
ENSGALP00000006490	charged multivesicular body protein 1b-like isoform 1		28057	44|45|52|-	-	0.924	0.827	-	0.8755	0.0685894
ENSGALP00000006494	formin-binding protein 1-like	FNBP1	89304	42|34|68|33	0.962	0.715	1.122	-	0.933	0.205044
ENSGALP00000006511	serine/threonine-protein kinase 4-like	STK4	66541	181|219|256|191	-	-	-	0.879	0.879	-
ENSGALP00000006522	integral membrane protein 2A, partial	ITM2A	33520	118|117|169|170	1.025	0.966	1.149	1.042	1.0455	0.0762998
ENSGALP00000006523	cell division cycle and apoptosis regulator protein 1-like	CCAR1	162003	105|160|69|94	0.952	0.973	0.948	1.03	0.97575	0.0377922
ENSGALP00000006532	dnaJ homolog subfamily A member 2	DNAJA2	52625	-|-|206|90	-	-	1.147	0.901	1.024	0.173948
ENSGALP00000006566	splicing factor, arginine/serine-rich 13A	SRSF10	38017	81|80|31|-	0.856	0.845	-	-	0.8505	0.00777818
ENSGALP00000006573	SH3 domain-binding protein 4-like	SH3BP4	137933	37|38|85|62	1.145	-	0.822	0.961	0.976	0.162022
ENSGALP00000006589	myosin-Ie	MYO1E	152276	138|148|86|55	0.622	0.953	1.009	-	0.861333	0.209151
ENSGALP00000006590	uncharacterized protein C9orf78	C9orf78	44362	88|-|54|56	0.966	-	0.569	0.62	0.718333	0.215996
ENSGALP00000006604	ras GTPase-activating protein-binding protein 1	G3BP1	59159	404|664|581|479	1.592	1.237	1.469	1.186	1.371	0.19203
ENSGALP00000006612	torsin-1A precursor	TOR1A	45319	23|146|181|125	-	0.925	0.939	1.13	0.998	0.114529
ENSGALP00000006618	fibronectin type-III domain-containing protein 3a		153335	-|-|122|-	-	-	0.639	-	0.639	-
ENSGALP00000006620	adenosine deaminase	ADA	48049	867|1026|1069|1090	0.858	0.736	0.889	1.038	0.88025	0.124184
ENSGALP00000006622	blocked early in transport 1 homolog (S. cerevisiae)-like	BET1L	14908	67|28|63|41	0.844	-	0.912	-	0.878	0.0480833
ENSGALP00000006636	homeobox protein DLX-1	DLX1	15618	81|-|-|59	0.9	-	-	0.835	0.8675	0.0459619
ENSGALP00000006673	dipeptidyl peptidase 9 isoform 4	DPP9	113901	-|240|-|80	-	0.744	-	-	0.744	-
ENSGALP00000006677	proteasome assembly chaperone 3	PSMG3	16286	74|47|-|-	1.331	2.317	-	-	1.824	0.697207
ENSGALP00000006680	acyltransferase wax synthase	SOAT1	71539	52|117|-|-	0.798	0.616	-	-	0.707	0.128693
ENSGALP00000006687	disintegrin and metalloproteinase domain-containing protein 10 precursor	ADAM10	98489	91|86|106|82	0.866	0.847	0.727	0.912	0.838	0.0788712
ENSGALP00000006708	hypothetical protein RCJMB04_18g2	HK1	123968	1219|1443|1265|1291	1.05	0.998	1.115	1.041	1.051	0.0483253
ENSGALP00000006720	ubiquitin carboxyl-terminal hydrolase 40	USP40	174031	57|117|81|96	-	0.723	0.759	0.641	0.707667	0.0604759
ENSGALP00000006734	calcium release-activated calcium channel protein 1	ORAI1	27993	183|197|148|180	1.011	0.995	0.798	0.904	0.927	0.0980646
ENSGALP00000006735	STAM-binding protein-like		60271	56|53|92|46	0.981	-	0.636	-	0.8085	0.243952
ENSGALP00000006760	tetraspanin-15	TSPAN15	37508	33|-|62|-	-	-	0.988	-	0.988	-
ENSGALP00000006762	bleomycin hydrolase	BLMH	63436	236|423|292|196	1.316	1.066	1.251	1.111	1.186	0.117118
ENSGALP00000006778	eukaryotic translation initiation factor 3 subunit B-like		102473	665|718|578|607	0.884	0.932	0.846	1.067	0.93225	0.0964793
ENSGALP00000006780	retinal dehydrogenase 2		66887	78|155|128|100	1.252	0.449	1.166	0.658	0.88125	0.389538
ENSGALP00000006816	vacuolar protein sorting-associated protein 13D isoform 2		578913	82|38|66|-	0.848	-	-	-	0.848	-
ENSGALP00000006818	plasminogen		110174	340|483|329|297	1.129	1.261	0.932	1.097	1.10475	0.135283
ENSGALP00000006827	carboxypeptidase D	CPD	171041	481|531|572|480	1.063	0.856	0.881	0.835	0.90875	0.104538
ENSGALP00000006864	nucleoside diphosphate-linked moiety X motif 13	NUDT13	45124	90|141|54|-	0.958	1.106	0.765	-	0.943	0.170994
ENSGALP00000006880	ras GTPase-activating protein nGAP	RASAL2	188796	66|27|-|23	0.866	-	-	-	0.866	-
ENSGALP00000006885	prolyl 4-hydroxylase subunit alpha-1 isoform 3 precursor	P4HA1	75209	53|128|-|80	-	0.819	-	0.783	0.801	0.0254558
ENSGALP00000006887	Golgi SNAP receptor complex member 1	GOSR1	32699	94|86|60|39	1.553	0.578	-	0.891	1.00733	0.497802
ENSGALP00000006909	collagen, type XVIII, alpha 1 precursor		152930	51|55|22|50	-	0.701	-	-	0.701	-
ENSGALP00000006932	26S proteasome non-ATPase regulatory subunit 9	PSMD9	26840	246|245|258|237	0.936	0.781	0.753	0.775	0.81125	0.0840332
ENSGALP00000006933	tubulin-specific chaperone A	TBCA	17680	69|117|97|104	0.908	0.921	1.063	0.943	0.95875	0.0709853
ENSGALP00000006935	calcium uniporter protein, mitochondrial	MCU	45155	215|226|218|195	0.822	0.926	0.901	1.158	0.95175	0.144468
ENSGALP00000006938	annexin A6	ANXA6	92366	-|-|-|1958	-	-	-	0.483	0.483	-
ENSGALP00000006939	annexin A6	ANXA6	104717	1448|1093|1635|-	0.509	0.397	0.711	-	0.539	0.159135
ENSGALP00000006946	80 kDa MCM3-associated protein	MCM3AP	88180	87|90|96|98	0.821	1.118	1.36	0.516	0.95375	0.365725
ENSGALP00000006947	active breakpoint cluster region-related protein-like	ABR	120555	126|155|154|123	0.663	1.055	0.638	0.837	0.79825	0.192696
ENSGALP00000006960	dual specificity mitogen-activated protein kinase kinase 6-like	MAP2K6	46793	95|-|106|69	0.711	-	0.845	0.613	0.723	0.116465
ENSGALP00000006962	calcium uptake protein 1, mitochondrial	MICU1	65335	109|150|178|106	-	0.623	-	0.71	0.6665	0.0615183
ENSGALP00000006965	vacuolar protein sorting-associated protein 35	VPS35	107140	790|1196|973|869	1.007	1.348	1.074	1.32	1.18725	0.172026
ENSGALP00000006970	Chain B, Nmr Solution Structure Of The Phi0 Pki Nes Peptide In Complex With Crm1-Rangtp		143155	1164|1443|1262|1170	0.844	1.324	0.994	1.305	1.11675	0.236538
ENSGALP00000007003	cell cycle progression protein 1		118030	48|44|36|-	0.623	-	-	-	0.623	-
ENSGALP00000007019	diablo homolog, mitochondrial	DIABLO	30043	256|354|222|257	1.339	0.852	1.377	1.211	1.19475	0.23928
ENSGALP00000007024	activating signal cointegrator 1 complex subunit 1	ASCC1	48307	50|56|65|75	1.133	-	0.856	1.381	1.12333	0.262633
ENSGALP00000007026	tetratricopeptide repeat protein 19, mitochondrial	TTC19	42227	54|54|40|-	-	1.045	-	-	1.045	-
ENSGALP00000007035	secretory carrier-associated membrane protein 1	SCAMP1	43315	178|150|84|241	0.959	0.874	1.11	0.788	0.93275	0.137248
ENSGALP00000007043	GTP-binding protein SAR1a-like	SAR1A	26445	589|753|571|-	1.297	1.332	-	-	1.3145	0.0247487
ENSGALP00000007047	ras-related protein Rab-27A	RAB27A	29899	271|306|331|276	1.372	1.083	1.223	1.098	1.194	0.134241
ENSGALP00000007055	inorganic pyrophosphatase	PPA1	42786	705|662|522|518	1.123	0.659	-	0.708	0.83	0.254925
ENSGALP00000007101	CAP-Gly domain-containing linker protein 1	CLIP1	209939	351|354|249|227	1.113	0.882	1.048	1.191	1.0585	0.131389
ENSGALP00000007102	regulator of microtubule dynamics protein 3		59697	51|37|-|-	0.885	-	-	-	0.885	-
ENSGALP00000007104	uncharacterized protein LOC428145	TP53RK	37161	126|107|87|64	1.016	1.009	1.13	1.557	1.178	0.258683
ENSGALP00000007115	semaphorin-3G	SEMA3G	94363	248|194|152|97	0.951	1.266	0.949	0.835	1.00025	0.185277
ENSGALP00000007149	dynein intermediate chain 2, axonemal	DNAI2	82201	80|114|99|131	0.9	0.683	0.896	0.747	0.8065	0.10885
ENSGALP00000007174	endophilin-B1	SH3GLB1	49211	309|320|269|329	1.232	0.872	1.099	0.833	1.009	0.189362
ENSGALP00000007175	endophilin-B2		52029	662|681|582|-	1.074	0.919	1.012	-	1.00167	0.078015
ENSGALP00000007185	glutathione peroxidase 3, partial	GPX3	29430	100|-|141|-	0.849	-	0.715	-	0.782	0.0947523
ENSGALP00000007197	protein unc-13 homolog C		276793	-|53|56|61	-	0.587	-	-	0.587	-
ENSGALP00000007235	sphingosine-1-phosphate lyase 1	SGPL1	75809	273|427|384|302	1.013	0.96	1.068	1.204	1.06125	0.104885
ENSGALP00000007236	calcyclin-binding protein	CACYBP	36034	-|-|297|-	-	-	0.985	-	0.985	-
ENSGALP00000007265	serine/threonine-protein phosphatase PP1-gamma catalytic subunit	PPP1CC	45018	750|719|748|473	0.921	1.01	1.016	1.23	1.04425	0.131231
ENSGALP00000007275	rab GTPase-activating protein 1-like	RABGAP1L	146446	-|43|51|53	-	-	0.963	-	0.963	-
ENSGALP00000007280	nuclear protein localization protein 4 homolog	NPLOC4	80063	205|256|386|249	0.854	0.888	1.066	0.721	0.88225	0.142123
ENSGALP00000007287	40S ribosomal protein S14	RPS14	20388	471|540|407|599	0.818	1.032	1.019	0.744	0.90325	0.144456
ENSGALP00000007292	antithrombin-III	SERPINC1	61810	407|435|535|493	0.882	1.297	1.339	0.945	1.11575	0.235575
ENSGALP00000007314	kynurenine--oxoglutarate transaminase 1 isoform 2		59880	163|187|218|205	1.131	1.135	0.972	1.668	1.2265	0.303965
ENSGALP00000007339	tax1-binding protein 3-like	TAX1BP3	16334	76|89|120|140	-	-	1.08	1.126	1.103	0.0325269
ENSGALP00000007355	ataxin-2	ATXN2	133995	166|254|216|139	-	0.916	0.805	0.899	0.873333	0.0597857
ENSGALP00000007358	RNA binding motif protein 5		110163	59|38|40|53	0.647	-	-	-	0.647	-
ENSGALP00000007379	guanine nucleotide-binding protein G(i) subunit alpha-2		47454	1533|1525|1412|1478	0.866	0.999	0.855	0.877	0.89925	0.0671038
ENSGALP00000007381	myosin-Vc		248278	270|418|215|211	1.621	1.446	2.679	1.779	1.88125	0.548948
ENSGALP00000007384	protein-L-isoaspartate(D-aspartate) O-methyltransferase-like		32428	-|72|234|-	-	-	1.108	-	1.108	-
ENSGALP00000007386	TBC1 domain family member 13	TBC1D13	52348	-|-|-|293	-	-	-	1.008	1.008	-
ENSGALP00000007389	F-box only protein 6		38740	70|127|96|87	1.163	0.938	0.827	0.572	0.875	0.245646
ENSGALP00000007416	brefeldin A-inhibited guanine nucleotide-exchange protein 2	ARFGEF2	236910	-|432|-|294	-	0.913	-	1.411	1.162	0.352139
ENSGALP00000007454	isovaleryl-CoA dehydrogenase, mitochondrial		54468	459|722|624|820	0.864	0.954	1.001	1.412	1.05775	0.242911
ENSGALP00000007487	Exportin-2	CSE1L	129056	642|932|652|761	0.907	1.105	0.985	1.265	1.0655	0.155952
ENSGALP00000007492	tropomodulin-3	TMOD3	50103	275|-|359|-	1.362	-	1.14	-	1.251	0.156978
ENSGALP00000007511	aldehyde dehydrogenase, mitochondrial isoform 2		68861	3240|3592|3409|3193	1.299	1.17	1.315	1.499	1.32075	0.135406
ENSGALP00000007523	chloride intracellular channel protein 2		35151	228|459|311|186	0.625	0.861	0.803	0.637	0.7315	0.11854
ENSGALP00000007526	unconventional myosin-Ia		135303	41|27|-|-	1.252	-	-	-	1.252	-
ENSGALP00000007528	dual specificity mitogen-activated protein kinase kinase 3		36689	-|-|98|-	-	-	0.892	-	0.892	-
ENSGALP00000007529	double-stranded RNA-binding protein Staufen homolog 1	STAU1	99303	267|170|198|156	-	1.013	-	1.046	1.0295	0.0233345
ENSGALP00000007541	RecName: Full=Ephrin type-B receptor 2; AltName: Full=EPH-like kinase 5; Short=EK5; Short=cEK5; Flags: Precursor	EPHB2	125308	93|70|64|65	-	0.811	-	-	0.811	-
ENSGALP00000007586	fatty aldehyde dehydrogenase	ALDH3A2	64059	617|759|669|637	1.149	1.051	1.194	1.195	1.14725	0.0676578
ENSGALP00000007593	proactivator polypeptide precursor		72427	698|753|776|588	1.353	1.024	1.029	1.145	1.13775	0.154003
ENSGALP00000007614	apoptosis-inducing factor 2	AIFM2	49226	45|52|-|86	-	-	-	0.811	0.811	-
ENSGALP00000007621	N-alpha-acetyltransferase 25, NatB auxiliary subunit		137501	96|138|89|167	0.88	1.055	1.059	1.188	1.0455	0.12645
ENSGALP00000007631	tumor necrosis factor alpha-induced protein 8-like protein 3-like		35272	-|62|73|59	-	0.895	1.272	0.967	1.04467	0.200141
ENSGALP00000007638	nucleoredoxin		44310	144|208|59|57	0.992	0.992	-	-	0.992	0
ENSGALP00000007651	phosphorylase b kinase regulatory subunit alpha, skeletal muscle isoform isoform 1	PHKA1	160657	42|78|-|44	-	1.03	-	-	1.03	-
ENSGALP00000007663	ER degradation enhancer, mannosidase alpha-like 3, partial	EDEM3	119142	57|20|49|58	0.93	-	1.268	0.588	0.928667	0.340002
ENSGALP00000007666	peptidyl-prolyl cis-trans isomerase F, mitochondrial	PPIF	26902	187|146|201|230	1.501	1.009	1.586	1.158	1.3135	0.274659
ENSGALP00000007667	glyoxalase domain-containing protein 4-like, partial	GLOD4	61058	826|842|962|663	1.15	1.014	1.119	0.945	1.057	0.0946678
ENSGALP00000007671	protein Niban	FAM129A	113807	130|235|117|86	0.815	1.327	0.955	0.603	0.925	0.30457
ENSGALP00000007672	isoleucyl-tRNA synthetase, cytoplasmic	IARS	155596	592|594|378|681	0.772	0.814	0.912	1.136	0.9085	0.162615
ENSGALP00000007674	rhophilin-2	RHPN2	92759	298|377|190|223	1.126	1.329	0.753	1.405	1.15325	0.291667
ENSGALP00000007680	60S ribosomal protein L6	RPL6	51851	298|316|236|266	1.021	0.894	0.815	0.598	0.832	0.177586
ENSGALP00000007692	tyrosine-protein phosphatase non-receptor type 11	PTPN11	82504	328|352|366|244	0.876	1.078	0.895	1.016	0.96625	0.0969274
ENSGALP00000007703	plasma membrane calcium-transporting ATPase 2 isoform 3		159893	2376|2915|2279|2237	0.953	1.077	1.189	1.402	1.15525	0.190659
ENSGALP00000007705	40S ribosomal protein S4	RPS4	38191	466|438|569|335	1.365	1.468	1.465	1.199	1.37425	0.126257
ENSGALP00000007707	prolyl 3-hydroxylase 1 precursor	LEPRE1	92518	72|52|35|29	0.937	-	-	-	0.937	-
ENSGALP00000007709	COP9 signalosome complex subunit 3	COPS3	57380	181|269|322|214	0.924	1.008	1.399	0.709	1.01	0.288283
ENSGALP00000007743	nuclear pore glycoprotein p62		63947	151|127|121|189	0.964	1.158	1.201	1.32	1.16075	0.147985
ENSGALP00000007760	iron-sulfur cluster assembly enzyme ISCU, mitochondrial		23833	39|79|104|46	-	1.251	1.538	-	1.3945	0.20294
ENSGALP00000007763	40S ribosomal protein S24-like isoform 2	RPS24	22630	435|413|372|442	1.199	1.198	1.005	1.183	1.14625	0.0944506
ENSGALP00000007780	phosphopantothenate--cysteine ligase-like	PPCS	39245	953|1028|889|995	2.835	1.676	1.728	-	2.07967	0.654654
ENSGALP00000007788	vacuolar protein sorting-associated protein 53 homolog		113371	83|140|153|185	0.91	1.193	1.13	1.733	1.2415	0.349404
ENSGALP00000007795	solute carrier family 2, facilitated glucose transporter member 1	SLC2A1	58148	112|148|111|77	0.878	0.544	0.763	0.7	0.72125	0.139263
ENSGALP00000007819	xaa-Pro dipeptidase	PEPD	65131	468|639|672|461	1.125	1.043	0.978	1.092	1.0595	0.0639296
ENSGALP00000007822	coronin-1C	CORO1C	65000	277|381|320|401	1.004	1.011	0.863	1.103	0.99525	0.0990366
ENSGALP00000007825	TOM1-like protein 2	TOM1L2	62502	72|65|82|58	0.746	0.745	0.75	0.797	0.7595	0.0250932
ENSGALP00000007833	myelin expression factor 2		79575	288|307|230|183	1.027	1.092	0.977	0.852	0.987	0.101571
ENSGALP00000007837	ribose-phosphate pyrophosphokinase 1 isoform 2		43220	285|342|330|242	1.394	1.042	1.165	0.815	1.104	0.241651
ENSGALP00000007854	ras-related protein Rab-9B isoform 1	RAB9B	28246	73|126|69|71	-	0.713	-	-	0.713	-
ENSGALP00000007884	protein LSM14 homolog A	LSM14A	57992	118|150|233|97	0.915	0.699	0.947	0.711	0.818	0.131225
ENSGALP00000007923	alpha-galactosidase A	GLA	51464	302|251|247|243	0.921	0.978	0.812	1.039	0.9375	0.0965488
ENSGALP00000007928	developmentally-regulated GTP-binding protein 2-like	DRG2	51140	256|235|246|175	0.825	1.143	1.06	0.864	0.973	0.153029
ENSGALP00000007934	glucose-6-phosphate isomerase	GPI	76008	2122|2348|1699|1668	1.248	1.112	1.253	1.181	1.1985	0.0663551
ENSGALP00000007985	zinc finger protein 503		64596	73|-|43|-	1.086	-	-	-	1.086	-
ENSGALP00000007995	catechol O-methyltransferase domain-containing protein 1	COMTD1	37660	270|195|245|260	1.284	1.234	0.849	1.057	1.106	0.197077
ENSGALP00000008003	SUMO-activating enzyme subunit 2	PDCD2L	55378	274|323|269|222	-	0.765	1.093	0.915	0.924333	0.164199
ENSGALP00000008024	ras-related protein Rab-43	RAB43	28538	233|283|188|207	-	0.946	-	0.705	0.8255	0.170413
ENSGALP00000008056	acyl-CoA dehydrogenase family member 9, mitochondrial	ACAD9	82515	1427|1926|1497|1285	1.002	0.991	0.957	1.49	1.11	0.254056
ENSGALP00000008079	serine hydroxymethyltransferase, cytosolic	SHMT1	68507	65|53|29|60	0.611	1.171	-	-	0.891	0.39598
ENSGALP00000008091	H/ACA ribonucleoprotein complex subunit 4	DKC1	76518	88|59|71|-	1.163	1.129	1.153	-	1.14833	0.0174738
ENSGALP00000008095	adenosine kinase-like, partial	ADK	48836	465|467|531|468	1.398	1.251	1.243	1.399	1.32275	0.0875305
ENSGALP00000008101	protein phosphatase 1E	PPM1E	77544	163|139|94|117	0.747	0.831	0.973	0.921	0.868	0.0997397
ENSGALP00000008105	phosphoribosyl pyrophosphate synthase-associated protein 2-like	PRPSAP2	48418	356|267|268|321	-	0.931	0.895	0.79	0.872	0.0732598
ENSGALP00000008107	cytosolic phospholipase A2	PLA2G4A	101009	207|363|215|193	1.057	0.886	0.763	0.544	0.8125	0.215812
ENSGALP00000008112	AP-3 complex subunit mu-1	AP3M1	56378	340|224|367|195	0.977	0.804	1.12	1.306	1.05175	0.213127
ENSGALP00000008131	Chain A, Structure Of Vinculin Vd1 IPAA560-633 Complex	VCL	137069	2339|2333|1942|2387	1.04	0.974	1.07	1.056	1.035	0.0424735
ENSGALP00000008132	protein odr-4 homolog	C8H1ORF27	61097	20|69|86|70	-	1.156	1.042	0.91	1.036	0.12311
ENSGALP00000008145	calcium/calmodulin-dependent protein kinase type II subunit gamma-like isoform 9	CAMK2G	76795	129|104|60|72	0.945	1.4	0.822	1.12	1.07175	0.250677
ENSGALP00000008174	bifunctional heparan sulfate N-deacetylase/N-sulfotransferase 2		117189	30|31|61|41	-	-	0.988	-	0.988	-
ENSGALP00000008177	cullin-3, partial	CUL3	105542	410|368|475|402	0.79	0.98	0.837	1.042	0.91225	0.118368
ENSGALP00000008191	fatty acyl-CoA hydrolase precursor, medium chain-like		72265	327|321|361|386	0.822	0.823	1.14	1.207	0.998	0.204488
ENSGALP00000008193	fatty acyl-CoA hydrolase precursor, medium chain isoform 1		72504	439|399|530|363	0.917	1.445	1.159	1.071	1.148	0.221826
ENSGALP00000008213	myosin-Ih	MYO1H	149567	123|-|-|-	0.928	-	-	-	0.928	-
ENSGALP00000008232	plasminogen activator inhibitor type 1, member 2 precursor	SERPINE2	59895	91|178|46|112	0.877	1.107	-	0.716	0.9	0.196512
ENSGALP00000008236	clathrin heavy chain 1	CLTC	221796	5408|6746|5388|4846	0.873	1.19	1	1.211	1.0685	0.161226
ENSGALP00000008254	peptidyl-tRNA hydrolase 2, mitochondrial	PTRH2	23461	100|123|226|205	0.709	1.205	1.363	0.96	1.05925	0.286375
ENSGALP00000008268	WD repeat and FYVE domain-containing protein 1	WDFY1	53531	119|68|90|120	1.184	-	-	0.857	1.0205	0.231224
ENSGALP00000008279	mitochondrial carrier homolog 2		37953	629|486|518|600	0.931	0.853	1.004	0.67	0.8645	0.143579
ENSGALP00000008299	constitutive coactivator of PPAR-gamma-like protein 1-like		142754	1008|1109|843|1002	0.96	0.926	0.896	0.925	0.92675	0.0261709
ENSGALP00000008311	protein transport protein Sec24C-like isoform 1	SEC24C	135975	1290|1821|1315|1461	0.813	0.906	0.877	0.933	0.88225	0.0515194
ENSGALP00000008323	ankyrin repeat domain-containing protein 13A		65515	133|166|130|117	1.036	1.091	1.025	1.571	1.18075	0.261764
ENSGALP00000008330	oxysterol-binding protein-related protein 2	OSBPL2	66979	73|123|84|65	1.168	0.854	1.344	1.118	1.121	0.202679
ENSGALP00000008334	ribosomal protein S6 kinase beta-1-like	RPS6KB1	67468	77|107|60|61	0.649	-	-	1.049	0.849	0.282843
ENSGALP00000008338	DNA damage-binding protein 1		144786	968|1169|874|848	1.295	1.098	1.13	1.197	1.18	0.0870594
ENSGALP00000008346	long-chain-fatty-acid--CoA ligase 3	ACSL3	100271	294|221|321|271	0.966	0.905	1.035	0.878	0.946	0.0698236
ENSGALP00000008385	bifunctional ATP-dependent dihydroxyacetone kinase/FAD-AMP lyase (cyclizing), partial		26137	190|168|316|192	0.928	1.055	1.284	1.01	1.06925	0.152515
ENSGALP00000008387	diphthine synthase	DPH5	37036	133|102|176|73	1.644	1.006	1.246	-	1.29867	0.322244
ENSGALP00000008398	phenylalanyl-tRNA synthetase beta chain	FARSB	79617	716|815|747|669	0.988	1.216	0.986	1.161	1.08775	0.118486
ENSGALP00000008405	cytoplasmic dynein 1 light intermediate chain 2	DYNC1LI2	62301	503|565|521|484	0.801	1.165	1.017	1.176	1.03975	0.174901
ENSGALP00000008411	serine/threonine-protein phosphatase 2B catalytic subunit beta isoform	PPP3CB	65899	-|97|68|89	-	-	-	0.485	0.485	-
ENSGALP00000008450	RNA 3'-terminal phosphate cyclase		47562	285|556|365|441	0.709	1.07	0.9	0.96	0.90975	0.151218
ENSGALP00000008453	lipoamide acyltransferase component of branched-chain alpha-keto acid dehydrogenase complex, mitochondrial precursor	DBT	66022	603|591|620|392	1.068	1.117	1.041	1.396	1.1555	0.16339
ENSGALP00000008475	NADH-cytochrome b5 reductase 2		41728	295|429|448|-	1.512	1.496	1.127	-	1.37833	0.217808
ENSGALP00000008476	liprin-beta-2-like, partial	PPFIBP2	133019	-|198|78|49	-	0.78	-	-	0.78	-
ENSGALP00000008478	breast carcinoma-amplified sequence 3	BCAS3	100760	-|32|42|52	-	-	-	1.195	1.195	-
ENSGALP00000008485	annexin A7	ANXA7	55367	281|199|252|231	0.88	0.662	0.74	0.817	0.77475	0.0944859
ENSGALP00000008498	transketolase	TKT	83146	1844|2122|1404|1107	1.07	0.868	1.157	0.993	1.022	0.122591
ENSGALP00000008534	chromosome 1 open reading frame 69	IBA57	41316	70|82|85|83	0.557	0.503	0.821	0.54	0.60525	0.145589
ENSGALP00000008546	guanylate kinase isoform 1	GUK1	31874	83|207|347|161	1.374	1.33	1.571	1.509	1.446	0.112892
ENSGALP00000008547	sorting nexin-2-like, partial	SNX2	80349	277|320|301|239	0.894	1.022	0.773	1.021	0.9275	0.119255
ENSGALP00000008578	coatomer subunit beta'	COPB2	121579	1896|1823|2147|1646	1.154	0.943	1.065	1.067	1.05725	0.0867347
ENSGALP00000008589	sorbin and SH3 domain-containing protein 1 isoform 3		132449	172|292|141|135	-	0.876	-	-	0.876	-
ENSGALP00000008600	cytosolic Fe-S cluster assembly factor NARFL	NARFL	68359	100|-|55|50	-	-	0.681	-	0.681	-
ENSGALP00000008603	peroxisomal coenzyme A diphosphatase NUDT7		34024	43|36|31|40	-	-	-	0.921	0.921	-
ENSGALP00000008604	28S ribosomal protein S22, mitochondrial	MRPS22	45953	94|47|73|82	1.202	-	1.207	0.954	1.121	0.144648
ENSGALP00000008645	selenoprotein K	SELK	10456	68|-|35|39	0.55	-	-	-	0.55	-
ENSGALP00000008664	dehydrogenase/reductase SDR family member 11 precursor	DHRS11	31759	61|-|86|72	0.729	-	0.989	1.485	1.06767	0.38409
ENSGALP00000008669	glycogen debranching enzyme		200501	429|377|513|317	1.105	0.664	1.068	1.169	1.0015	0.228835
ENSGALP00000008684	transcriptional enhancer factor TEF-1	TEAD1	55716	25|-|57|77	-	-	-	1.058	1.058	-
ENSGALP00000008685	tetratricopeptide repeat protein 39B-like	TTC39B	79899	35|85|56|59	-	1.722	1.33	1.115	1.389	0.307771
ENSGALP00000008695	PDZ and LIM domain protein 1 isoform 4	PDLIM1	43091	735|856|937|735	0.858	1.119	1.368	0.908	1.06325	0.23253
ENSGALP00000008696	glyoxylate reductase/hydroxypyruvate reductase	GRHPR	40751	566|554|371|511	0.887	0.965	1.143	0.992	0.99675	0.107183
ENSGALP00000008717	Alpha-parvin	PARVA	46229	446|411|335|357	0.645	0.932	0.865	1.105	0.88675	0.19026
ENSGALP00000008724	palmdelphin	PALMD	79549	140|127|138|84	1.24	0.944	0.974	1.313	1.11775	0.186119
ENSGALP00000008770	synergin gamma	SYNRG	174286	225|258|155|192	0.889	0.936	0.721	0.699	0.81125	0.118817
ENSGALP00000008772	cytochrome P-450 2C45		54795	115|81|94|100	1.35	2.98	1.886	1.238	1.8635	0.796243
ENSGALP00000008778	arylamine N-acetyltransferase, liver isozyme	NAT	41882	49|55|51|32	-	-	0.369	-	0.369	-
ENSGALP00000008781	ras homolog gene family, member G (rho G)	RHOG	25564	204|144|141|143	0.929	0.777	1.023	0.607	0.834	0.182139
ENSGALP00000008787	sorting nexin-7 isoform 2	SNX7	61714	45|40|56|40	-	-	1.072	-	1.072	-
ENSGALP00000008794	cadherin-13 precursor	CDH13	92824	187|277|284|238	0.615	0.605	0.704	0.497	0.60525	0.0847835
ENSGALP00000008798	coiled-coil domain-containing protein 12	CCDC12	25750	23|39|57|38	-	-	0.761	-	0.761	-
ENSGALP00000008804	neurobeachin-like protein 2		352014	102|244|178|191	1.14	0.885	0.55	0.935	0.8775	0.244626
ENSGALP00000008807	malonyl-CoA decarboxylase, mitochondrial		64376	117|126|152|103	0.619	0.743	1.025	0.844	0.80775	0.171591
ENSGALP00000008824	non-POU domain-containing octamer-binding protein	NONO	63026	252|218|170|183	0.858	0.699	0.854	0.662	0.76825	0.102458
ENSGALP00000008828	dihydropyrimidine dehydrogenase	DPYD	131151	61|49|112|49	0.55	-	0.622	-	0.586	0.0509117
ENSGALP00000008844	circadian clock protein	PER2	172242	56|77|-|43	0.459	0.725	-	-	0.592	0.18809
ENSGALP00000008845	dynein light chain 2, cytoplasmic	DYNLL2	14051	167|161|135|112	-	1.287	-	1.146	1.2165	0.0997021
ENSGALP00000008849	RecName: Full=Serine/arginine-rich splicing factor 1A; AltName: Full=Splicing factor, arginine/serine-rich 1; AltName: Full=Splicing factor, arginine/serine-rich 1A		23136	174|151|226|170	0.924	0.972	0.776	0.507	0.79475	0.209185
ENSGALP00000008851	DCC-interacting protein 13-alpha	APPL1	109715	93|145|39|69	0.926	0.876	-	0.487	0.763	0.240327
ENSGALP00000008866	Treacher Collins-Franceschetti syndrome 1	TCOF1	140570	-|-|128|149	-	-	1.014	1.197	1.1055	0.129401
ENSGALP00000008882	phosphoinositide 3-kinase adapter protein 1	PIK3AP1	104834	121|223|-|92	-	-	-	0.828	0.828	-
ENSGALP00000008890	dickkopf-related protein 3 precursor	DKK3	45595	66|86|92|-	1.101	1.599	2.435	-	1.71167	0.674099
ENSGALP00000008908	uncharacterized protein LOC417666	MRPS23	26907	70|142|115|88	1.006	0.927	1.239	0.599	0.94275	0.264686
ENSGALP00000008910	hypothetical protein LOC100026140	MSI1	48204	106|176|159|91	0.822	0.871	0.844	1.528	1.01625	0.341755
ENSGALP00000008911	MHC class II beta chain 1	BLB1	27331	176|200|175|143	0.625	1.186	0.962	0.719	0.873	0.252395
ENSGALP00000008916	RNA-binding protein Musashi homolog 2-like, partial	MSI2	23799	48|85|52|-	-	1.02	-	-	1.02	-
ENSGALP00000008918	ubiquitin carboxyl-terminal hydrolase 47	USP47	188954	159|255|134|239	1.025	0.953	0.986	1.155	1.02975	0.0885339
ENSGALP00000008922	cytochrome c-type heme lyase	HCCS	36900	23|38|-|-	-	0.462	-	-	0.462	-
ENSGALP00000008930	A-kinase anchor protein 1, mitochondrial	AKAP1	109043	112|56|76|61	1.452	-	0.837	1.835	1.37467	0.503474
ENSGALP00000008931	calcium-transporting ATPase type 2C member 2		125971	442|801|396|395	0.922	1.167	0.842	1.134	1.01625	0.158993
ENSGALP00000008953	eukaryotic translation initiation factor 4 gamma 2 isoform 2	EIF4G2	119827	529|638|525|489	0.944	1.056	0.996	1.144	1.035	0.0858759
ENSGALP00000008969	protein TBRG4		79760	101|180|118|106	0.551	0.779	0.767	0.859	0.739	0.131818
ENSGALP00000009002	RNA polymerase-associated protein CTR9 homolog, partial	CTR9	166132	-|-|80|60	-	-	0.96	-	0.96	-
ENSGALP00000009007	hypothetical protein RCJMB04_9i5	ARF5	21246	1128|-|1145|1111	-	-	1.206	-	1.206	-
ENSGALP00000009011	mediator of RNA polymerase II transcription subunit 12		283889	-|48|-|-	-	1.041	-	-	1.041	-
ENSGALP00000009030	golgi-specific brefeldin A-resistance guanine nucleotide exchange factor 1	GBF1	239739	346|513|281|417	0.82	1.035	0.944	1.187	0.9965	0.154576
ENSGALP00000009042	tuberous sclerosis 2	TSC2	238096	35|88|79|63	-	0.728	0.705	0.705	0.712667	0.0132791
ENSGALP00000009045	ATP-binding cassette sub-family D member 3	ABCD3	89499	310|294|322|233	0.66	0.908	0.787	1.079	0.8585	0.178498
ENSGALP00000009057	phosphatidylinositol transfer protein beta isoform	PITPNB	39400	464|389|399|291	1.128	0.917	1.055	0.846	0.9865	0.128173
ENSGALP00000009067	neurofibromin isoform 2	NF1	377458	78|129|103|-	0.79	1.137	0.896	-	0.941	0.177823
ENSGALP00000009081	DTW domain-containing protein 1-like	DTWD1	49710	85|72|104|-	0.759	-	-	-	0.759	-
ENSGALP00000009085	ubiquitin carboxyl-terminal hydrolase 10	USP10	99424	308|188|181|221	0.838	0.917	0.99	1.073	0.9545	0.100467
ENSGALP00000009102	F-box/LRR-repeat protein 15	FBXL15	38322	26|54|47|54	-	-	-	1.008	1.008	-
ENSGALP00000009121	glycine--tRNA ligase	GARS	93730	721|850|801|505	1.095	0.917	1.227	1.142	1.09525	0.130788
ENSGALP00000009122	serine/threonine-protein kinase Chk2	CHEK2	71988	55|92|-|-	0.816	0.763	-	-	0.7895	0.0374767
ENSGALP00000009124	monoacylglycerol lipase ABHD6	ABHD6	44907	37|41|-|-	-	0.721	-	-	0.721	-
ENSGALP00000009169	sulfide:quinone oxidoreductase, mitochondrial		63421	523|675|552|387	0.911	0.944	1.095	1.004	0.9885	0.0807651
ENSGALP00000009212	neighbor of COX4		27200	142|166|130|96	0.455	0.938	0.896	0.779	0.767	0.218609
ENSGALP00000009217	cytochrome c oxidase subunit 4 isoform 1, mitochondrial	COX4I1	24543	1168|1216|1196|1062	1.131	0.995	1.158	1.088	1.093	0.0714096
ENSGALP00000009219	switch-associated protein 70	SWAP70	88128	113|118|146|61	1.075	0.825	0.771	0.459	0.7825	0.253079
ENSGALP00000009244	villin-1	VILL	117323	-|5542|4322|-	-	0.993	1.057	-	1.025	0.0452548
ENSGALP00000009263	trans-2,3-enoyl-CoA reductase		37636	72|96|59|71	-	1.969	-	1.771	1.87	0.140007
ENSGALP00000009272	ADP-ribosylation factor GTPase-activating protein 1	ARFGAP1	58225	107|157|121|128	0.891	0.993	0.944	0.852	0.92	0.061563
ENSGALP00000009273	glutamate--cysteine ligase regulatory subunit	GCLM	36480	351|520|463|591	1.243	1.299	0.898	0.931	1.09275	0.207529
ENSGALP00000009276	UBAP2		130968	65|-|134|66	-	-	-	0.692	0.692	-
ENSGALP00000009285	FERM, RhoGEF and pleckstrin domain-containing protein 2	FARP2	146100	35|68|43|-	-	0.839	-	-	0.839	-
ENSGALP00000009286	Chain A, Chicken Cytochrome Bc1 Complex Inhibited By An Iodinated Analogue Of The Polyketide Crocacin-d	UQCRC1	59798	1600|1878|1758|1447	0.827	0.903	1.001	0.847	0.8945	0.0779466
ENSGALP00000009307	1-phosphatidylinositol-4,5-bisphosphate phosphodiesterase delta-1	PLCD1	109896	292|469|-|234	1.188	1.128	-	0.755	1.02367	0.234598
ENSGALP00000009312	importin-7	IPO7	133959	486|735|-|-	1.007	1.047	-	-	1.027	0.0282843
ENSGALP00000009314	septin-2		50111	645|444|497|371	1.09	0.756	0.994	0.936	0.944	0.140504
ENSGALP00000009341	vigilin-like	HDLBP	178280	1675|1709|1713|1612	1.098	0.947	1.074	0.883	1.0005	0.102595
ENSGALP00000009349	dynein intermediate chain 1, axonemal	DNAI1	104687	134|131|-|-	1.095	0.767	-	-	0.931	0.231931
ENSGALP00000009354	lissencephaly-1 homolog	PAFAH1B1	57852	425|-|-|-	1.118	-	-	-	1.118	-
ENSGALP00000009393	protein KIAA0664	CLUH	177277	342|183|242|224	0.735	0.952	1.023	0.958	0.917	0.12552
ENSGALP00000009403	hypothetical protein PANDA_006355	DR1	23006	87|85|67|94	1.588	1.045	1.285	0.841	1.18975	0.321587
ENSGALP00000009408	acetyl-Coenzyme A acyltransferase 1 (peroxisomal 3-oxoacyl-Coenzyme A thiolase)	ACAA1	51785	681|585|683|676	1.089	0.85	1.303	0.901	1.03575	0.205685
ENSGALP00000009420	coatomer subunit gamma	COPG1	115117	2014|2037|1697|1724	0.992	1.033	1.055	1.035	1.02875	0.026437
ENSGALP00000009470	ubiquitin carboxyl-terminal hydrolase 8 isoform 1	USP8	165905	45|19|77|58	-	-	0.62	-	0.62	-
ENSGALP00000009487	dolichyl-diphosphooligosaccharide--protein glycosyltransferase subunit 1, partial	RPN1	74433	1675|2007|1716|1447	1.159	1.233	1.297	1.259	1.237	0.0582638
ENSGALP00000009496	selenocysteine-specific elongation factor		69772	153|164|114|68	0.961	0.91	0.992	0.866	0.93225	0.05562
ENSGALP00000009505	RecName: Full=Ig lambda chain V-1 region; Flags: Precursor	IGLL1	27291	482|305|230|327	2.007	0.787	1.171	0.728	1.17325	0.589514
ENSGALP00000009521	suppression of tumorigenicity 5 protein		151934	125|-|69|87	0.724	-	0.932	1.053	0.903	0.166406
ENSGALP00000009526	plastin-3	PLS3	87111	1733|2035|1462|1352	1.131	1.08	0.812	1.18	1.05075	0.16432
ENSGALP00000009528	ruvB-like 1	RUVBL1	63267	966|1141|1028|958	1.134	1.131	1.079	1.121	1.11625	0.0254477
ENSGALP00000009549	hypothetical protein RCJMB04_2d15		86065	941|893|1058|1027	1.118	1.035	1.11	1.024	1.07175	0.0491011
ENSGALP00000009551	RecName: Full=Myeloid differentiation primary response protein MyD88		48209	57|142|113|63	-	1.045	0.786	-	0.9155	0.183141
ENSGALP00000009552	60S ribosomal protein L27a	RPL27A	22692	207|158|178|262	1.395	1.455	1.336	1.367	1.38825	0.0506055
ENSGALP00000009555	vacuolar protein sorting-associated protein 29	VPS29L	23766	347|289|231|213	1.241	-	-	-	1.241	-
ENSGALP00000009563	annexin A8		45760	3086|2244|2516|3722	1.333	1.125	1.297	1.403	1.2895	0.118168
ENSGALP00000009572	rho GTPase-activating protein 17		111873	-|188|113|70	-	0.915	0.775	0.917	0.869	0.0814125
ENSGALP00000009577	protein transport protein Sec61 subunit alpha isoform 1	SEC61A1	58785	184|170|135|92	0.87	1.051	0.917	1.028	0.9665	0.0869578
ENSGALP00000009602	serine/threonine-protein kinase OSR1-like	OXSR1	71502	628|762|575|670	0.832	0.968	1.066	1.145	1.00275	0.134906
ENSGALP00000009608	SWI/SNF related, matrix associated, actin dependent regulator of chromatin, subfamily b, member 1, isoform CRA_c	SMARCB1	51749	21|32|41|-	-	-	1.004	-	1.004	-
ENSGALP00000009617	RUN and FYVE domain containing 1		101259	190|209|205|186	0.886	1.163	1.388	1.236	1.16825	0.210216
ENSGALP00000009619	monoglyceride lipase isoform 1		40153	374|364|338|312	0.891	0.875	0.821	0.825	0.853	0.0352893
ENSGALP00000009623	high affinity cAMP-specific and IBMX-insensitive 3',5'-cyclic phosphodiesterase 8A	PDE8A	101924	38|32|46|66	-	-	-	0.841	0.841	-
ENSGALP00000009628	solute carrier family 13 member 5 isoform 2	SLC13A5	74027	80|144|74|110	1.099	1.187	1.508	1.177	1.24275	0.181156
ENSGALP00000009635	ras-related protein R-Ras2-like	RRAS2	27767	449|494|401|509	1.021	0.887	0.883	0.828	0.90475	0.0820422
ENSGALP00000009656	protein FAM103A1	FAM103A1	15366	71|55|43|44	0.936	-	-	-	0.936	-
ENSGALP00000009665	coatomer subunit beta	COPB1	129431	2164|2781|2158|2193	0.961	1.12	0.998	1.121	1.05	0.0827969
ENSGALP00000009685	CCR4-NOT transcription complex subunit 6		74296	34|-|-|75	-	-	-	1.973	1.973	-
ENSGALP00000009728	serine/threonine-protein kinase MST4-like	MST4	61211	-|-|472|-	-	-	1.035	-	1.035	-
ENSGALP00000009751	coiled-coil-helix-coiled-coil-helix domain-containing protein 6 isoform 2	CHCHD6	21651	65|59|78|83	-	-	-	0.604	0.604	-
ENSGALP00000009787	acyl carrier protein, mitochondrial		19503	92|240|214|127	1.452	1.131	1.573	1.214	1.3425	0.205236
ENSGALP00000009791	methyltransferase like 7A		33700	124|123|119|94	1.063	1.278	1.466	1.209	1.254	0.167358
ENSGALP00000009795	small acidic protein	C5H11ORF58	23318	136|144|112|61	0.693	0.722	0.722	0.784	0.73025	0.0383525
ENSGALP00000009821	ribosomal protein S13, partial	RPS13	22992	-|-|457|545	-	-	0.92	1.047	0.9835	0.0898026
ENSGALP00000009829	hypoxanthine-guanine phosphoribosyltransferase	HPRT1	30330	141|208|201|162	1.232	1.063	0.917	1.017	1.05725	0.13148
ENSGALP00000009835	ADP-ribosylation factor-related protein 1	ARFRP1	28877	72|236|186|23	-	1.17	1.071	-	1.1205	0.0700036
ENSGALP00000009853	DBIRD complex subunit ZNF326	ZNF326	75707	139|116|118|84	0.79	0.786	0.699	0.767	0.7605	0.0422098
ENSGALP00000009857	ubiquitin domain-containing protein UBFD1	UBFD1	40903	46|58|81|75	1.12	1.139	0.773	1.061	1.02325	0.170107
ENSGALP00000009858	uncharacterized protein LOC415838		136722	143|104|150|118	0.651	0.958	0.853	0.661	0.78075	0.150347
ENSGALP00000009860	protein FAM154B-like	SAXO2	66567	-|42|37|30	-	0.767	-	-	0.767	-
ENSGALP00000009873	type VI collagen subunit alpha2		128254	91|144|135|102	0.665	0.823	0.799	0.617	0.726	0.100565
ENSGALP00000009895	disco-interacting protein 2 homolog B		196890	197|291|169|208	0.676	0.815	0.694	0.856	0.76025	0.0887933
ENSGALP00000009910	phosphatidylinositol 4-kinase type 2-alpha-like		61914	123|77|69|63	0.793	-	0.994	-	0.8935	0.142128
ENSGALP00000009933	heterogeneous nuclear ribonucleoprotein A0	HNRNPA0	39221	177|240|108|211	1.25	1.033	0.69	0.892	0.96625	0.235794
ENSGALP00000009946	LIM domain and actin-binding protein 1		108695	164|59|153|81	0.828	-	0.924	0.99	0.914	0.0814616
ENSGALP00000009952	xylulose kinase	XYLB	56628	70|61|34|52	1.345	1.592	-	1.204	1.38033	0.196398
ENSGALP00000009960	60S ribosomal protein L13	RPL13	32347	-|-|-|257	-	-	-	0.898	0.898	-
ENSGALP00000009970	kynurenine--oxoglutarate transaminase 3	KYAT3	62022	318|347|300|278	0.728	0.945	0.896	1.026	0.89875	0.125824
ENSGALP00000009974	four and a half LIM domains protein 1-like	FHL1	46733	163|129|103|107	0.807	1.148	0.836	1.44	1.05775	0.297942
ENSGALP00000009979	thioredoxin reductase 3		78584	484|595|523|751	1.038	0.876	0.903	0.967	0.946	0.0722357
ENSGALP00000009985	casein kinase II subunit alpha	CSNK2A1	52577	157|195|197|144	1.087	0.865	0.936	1.046	0.9835	0.101517
ENSGALP00000010002	spastic paraplegia 7		74060	82|122|87|73	0.873	0.618	0.956	0.706	0.78825	0.153919
ENSGALP00000010006	Minor histocompatibility antigen H13, partial	HM13	59057	176|243|236|174	0.99	0.893	0.998	0.782	0.91575	0.101135
ENSGALP00000010012	Bcl-x	BCL2L1	27656	35|60|48|108	-	0.882	0.726	0.817	0.808333	0.0783603
ENSGALP00000010034	acyl-CoA synthetase family member 3, mitochondrial		74907	84|148|160|30	1.278	0.766	1.073	-	1.039	0.257688
ENSGALP00000010073	serine/threonine-protein kinase N2	PKN2	129614	256|257|314|210	0.548	0.758	0.741	0.661	0.677	0.0958367
ENSGALP00000010089	trafficking protein particle complex 2-like	TRAPPC2L	18997	46|74|49|45	-	0.722	-	-	0.722	-
ENSGALP00000010092	integrin-linked kinase-associated serine/threonine phosphatase 2C-like	ILKAP	53195	-|-|-|153	-	-	-	1.013	1.013	-
ENSGALP00000010140	piezo-type mechanosensitive ion channel component 1		313734	74|167|77|79	-	0.829	-	-	0.829	-
ENSGALP00000010153	26S proteasome non-ATPase regulatory subunit 2	PSMD2	115598	1083|1143|926|1044	-	1.076	0.99	-	1.033	0.0608112
ENSGALP00000010165	cysteine protease ATG4B	ATG4B	50442	92|80|94|103	0.72	0.869	0.958	1.004	0.88775	0.125088
ENSGALP00000010190	histone deacetylase 7		117544	34|21|-|-	0.838	-	-	-	0.838	-
ENSGALP00000010193	tumor susceptibility gene 101 protein	TSG101	53030	133|177|155|80	1.2	1.013	1.102	0.962	1.06925	0.104618
ENSGALP00000010214	RecName: Full=Macrophage migration inhibitory factor; Short=MIF; AltName: Full=L-dopachrome isomerase; AltName: Full=L-dopachrome tautomerase; AltName: Full=Phenylpyruvate tautomerase	MIF	15138	356|471|235|377	-	2.896	3.037	3.62	3.18433	0.383829
ENSGALP00000010217	mitochondrial intermembrane space import and assembly protein 40	CHCHD4	19504	50|59|55|29	0.771	1.055	1.129	0.994	0.98725	0.154373
ENSGALP00000010237	ubiquitin-conjugating enzyme E2 variant 3-like	UEVLD	63266	148|193|131|141	0.939	0.904	0.875	0.931	0.91225	0.0289986
ENSGALP00000010241	transmembrane protein 43		53110	105|98|128|86	0.792	0.863	0.932	0.768	0.83875	0.0741052
ENSGALP00000010244	d-2-hydroxyglutarate dehydrogenase, mitochondrial		66018	163|86|218|102	0.73	1.28	0.972	0.801	0.94575	0.24489
ENSGALP00000010251	D-dopachrome decarboxylase	DDT	14130	535|594|518|507	1.374	1.421	1.618	1.173	1.3965	0.182685
ENSGALP00000010261	DNA repair protein complementing XP-C cells	XPC	138422	-|47|34|-	-	1.465	-	-	1.465	-
ENSGALP00000010266	core histone macro-H2A.1		54709	268|-|-|-	0.805	-	-	-	0.805	-
ENSGALP00000010278	pterin-4-alpha-carbinolamine dehydratase 2-like, partial	PCBD2	14439	51|96|47|36	0.841	0.909	-	-	0.875	0.0480833
ENSGALP00000010290	lysosomal acid lipase/cholesteryl ester hydrolase		53828	23|107|30|-	-	1.105	-	-	1.105	-
ENSGALP00000010295	receptor-type tyrosine-protein phosphatase eta precursor	PTPRJ	171960	93|105|50|-	-	0.79	-	-	0.79	-
ENSGALP00000010319	oxysterol-binding protein-related protein 5 isoform 1	OSBPL5	124152	65|44|78|65	1.262	-	-	-	1.262	-
ENSGALP00000010323	LDLR chaperone MESD-like		32851	53|125|154|64	0.519	0.881	0.988	0.503	0.72275	0.248465
ENSGALP00000010325	probable ATP-dependent RNA helicase DDX46	DDX46	151839	282|143|133|166	0.825	1.003	0.85	0.784	0.8655	0.095619
ENSGALP00000010334	HIV Tat-specific factor 1 homolog		65934	128|131|128|89	0.934	0.762	0.887	0.909	0.873	0.0764504
ENSGALP00000010342	protein transport protein Sec24A	SEC24A	131645	659|814|788|682	0.859	0.96	0.859	0.959	0.90925	0.0580251
ENSGALP00000010345	3-phosphoinositide-dependent protein kinase 1	PDPK1	76071	30|88|34|37	-	0.989	-	-	0.989	-
ENSGALP00000010358	serine/threonine-protein kinase PAK 2 isoform 2	PAK2	73005	328|423|345|387	0.859	0.873	1.065	1.036	0.95825	0.107329
ENSGALP00000010361	cysteine--tRNA ligase, cytoplasmic		120100	542|538|513|360	1.06	1.233	1.212	0.92	1.10625	0.146147
ENSGALP00000010363	SUMO-conjugating enzyme UBC9-B-like	UBE2I	22786	160|166|160|158	0.991	1.11	0.97	1.088	1.03975	0.0695336
ENSGALP00000010380	N-acetylglucosamine-1-phosphotransferase subunit gamma	GNPTG	43158	66|61|54|59	0.931	0.835	-	-	0.883	0.0678823
ENSGALP00000010405	Chain A, Crystal Structure Of Aluminum-Bound Ovotransferrin At 2.15 Angstrom Resolution	TF	97845	5316|4656|5512|5048	1.792	1.781	1.215	1.246	1.5085	0.321288
ENSGALP00000010409	sphingomyelin phosphodiesterase 4 isoform 2	SMPD4	109434	103|80|63|72	0.951	0.919	-	-	0.935	0.0226274
ENSGALP00000010414	heterogeneous nuclear ribonucleoprotein G-like	RBMX	45785	321|293|250|217	0.664	-	-	0.977	0.8205	0.221324
ENSGALP00000010423	Serine/threonine-protein phosphatase 2A catalytic subunit alpha isoform	PPP2CA	40066	640|549|547|436	1.185	0.757	1.364	-	1.102	0.311896
ENSGALP00000010424	-		15392	169|113|216|193	1.057	1.002	1.066	1.034	1.03975	0.0285467
ENSGALP00000010426	coiled-coil domain-containing protein 51	CCDC51	57001	202|160|133|108	0.854	0.78	0.898	0.846	0.8445	0.0486998
ENSGALP00000010453	dnaJ homolog subfamily B member 6	DNAJB6	45228	-|154|163|-	-	0.973	-	-	0.973	-
ENSGALP00000010475	coiled-coil-helix-coiled-coil-helix domain-containing protein 3, mitochondrial isoform 2	CHCHD3	19132	34|47|75|65	-	-	2.041	1.113	1.577	0.656195
ENSGALP00000010510	heat shock protein	HSPA8	87787	5390|5683|5071|5016	1.171	1.181	1.183	1.121	1.164	0.0291433
ENSGALP00000010511	coagulation factor IX precursor	F9	61363	87|67|58|72	1.037	-	0.769	0.696	0.834	0.179552
ENSGALP00000010520	RecName: Full=Myosin-11; AltName: Full=Myosin heavy chain 11; AltName: Full=Myosin heavy chain, gizzard smooth muscle	MYH11	267893	8112|8938|7114|6015	0.76	1.009	0.889	0.817	0.86875	0.10737
ENSGALP00000010536	plexin-B1 precursor	PLXNB1	268451	123|105|104|48	0.93	1.116	0.999	0.795	0.96	0.134142
ENSGALP00000010541	transformer-2 protein homolog beta	TRA2B	36326	60|74|71|71	-	0.736	-	-	0.736	-
ENSGALP00000010583	dnaJ homolog subfamily B member 11		49501	242|369|214|280	1.203	0.949	1.091	1.158	1.10025	0.110837
ENSGALP00000010584	gamma-glutamyltranspeptidase 1		72215	117|129|83|100	0.878	1.071	1.36	0.701	1.0025	0.282194
ENSGALP00000010593	transmembrane 9 superfamily member 4	TM9SF4	84418	260|333|327|239	0.742	0.877	0.973	0.898	0.8725	0.0962653
ENSGALP00000010618	hypothetical protein RCJMB04_4h16	LSP1	51020	48|129|61|55	0.667	0.411	1.015	-	0.697667	0.303166
ENSGALP00000010625	sortilin-related receptor	SORL1	281385	321|423|325|294	0.781	0.99	0.939	0.846	0.889	0.0934773
ENSGALP00000010631	GDP-fucose protein O-fucosyltransferase 1 precursor	POFUT1	50741	198|259|265|212	1.075	1.099	1.259	1.056	1.12225	0.0928489
ENSGALP00000010633	small nuclear ribonucleoprotein Sm D3-like, partial	SNRPD3	17368	397|289|260|125	1.424	0.994	0.792	0.977	1.04675	0.267621
ENSGALP00000010650	KIAA1324-like		156545	393|330|251|115	1.022	0.937	1.051	0.976	0.9965	0.0502693
ENSGALP00000010662	cathepsin D precursor	CTSD	51636	1838|1902|1596|1860	1.699	1.117	1.16	1.147	1.28075	0.279414
ENSGALP00000010694	Chain A, Chicken Plasma Retinol-binding Protein (rbp)	RBP4A	27102	-|207|271|214	-	1.852	1.222	1.261	1.445	0.353011
ENSGALP00000010695	COMM domain-containing protein 7	COMMD7	26418	-|43|22|53	-	-	-	1.534	1.534	-
ENSGALP00000010718	heat shock 70kDa protein 14		65683	151|123|91|103	0.611	0.863	0.919	1.12	0.87825	0.20957
ENSGALP00000010722	long-chain-fatty-acid--CoA ligase 6		99237	-|-|158|-	-	-	0.564	-	0.564	-
ENSGALP00000010746	Disco-interacting protein 2 like protein C, partial	DIP2C	170898	47|71|65|80	-	-	-	1.273	1.273	-
ENSGALP00000010754	microtubule-associated protein RP/EB family member 1	MAPRE1	36597	454|520|571|335	0.944	1.008	0.915	1.075	0.9855	0.0712016
ENSGALP00000010763	Ovocalyxin-36 precursor	OCX36	64305	551|669|590|213	0.881	1.2	1.251	0.755	1.02175	0.241726
ENSGALP00000010766	rho guanine nucleotide exchange factor 12	ARHGEF12	204077	-|163|-|-	-	0.892	-	-	0.892	-
ENSGALP00000010768	polypeptide N-acetylgalactosaminyltransferase 6		80653	124|75|65|26	0.755	0.738	0.941	-	0.811333	0.112616
ENSGALP00000010777	la-related protein 4B	LARP4B	96779	59|100|101|98	-	0.785	0.77	0.946	0.833667	0.0975722
ENSGALP00000010784	calcium/calmodulin-dependent protein kinase type 1-like		50992	-|71|58|137	-	0.961	-	1.219	1.09	0.182434
ENSGALP00000010786	peroxisomal bifunctional enzyme	EHHADH	93511	477|547|625|395	0.876	0.897	0.87	0.806	0.86225	0.039246
ENSGALP00000010799	enoyl-CoA hydratase domain-containing protein 3, mitochondrial	ECHDC3	37372	191|228|190|247	1.21	0.999	1.466	1.378	1.26325	0.205701
ENSGALP00000010800	actin-related protein 2/3 complex subunit 4	ARPC4	24063	333|328|272|398	1.018	0.865	0.92	0.935	0.9345	0.0632798
ENSGALP00000010803	regulator of nonsense transcripts 2-like, partial		190855	86|128|106|98	0.966	1.147	0.824	1.302	1.05975	0.208698
ENSGALP00000010809	toll-interacting protein	TOLLIP	33516	188|320|236|231	0.776	0.783	0.86	0.71	0.78225	0.0613861
ENSGALP00000010820	lactadherin isoform 2 precursor	MFGE8	69029	-|-|402|-	-	-	1.219	-	1.219	-
ENSGALP00000010861	isopentenyl-diphosphate Delta-isomerase 1		32976	119|65|65|79	1.189	-	-	1.374	1.2815	0.130815
ENSGALP00000010874	uncharacterized protein LOC101059279		155856	783|809|678|439	0.85	0.9	1.039	0.898	0.92175	0.0815123
ENSGALP00000010894	WD repeat-containing protein 37	WDR37	62847	327|308|231|104	1.069	1.002	1.007	1.379	1.11425	0.179111
ENSGALP00000010899	ATP synthase subunit gamma, mitochondrial isoform 1	ATP5C1	40668	879|1330|862|809	1.1	1.242	1.329	1.944	1.40375	0.372328
ENSGALP00000010910	cleavage stimulation factor subunit 2	CSTF2	53929	205|195|184|166	1.01	0.982	1.08	0.821	0.97325	0.109549
ENSGALP00000010942	40S ribosomal protein S15a	RPS15A	21812	403|345|486|431	-	-	1.167	-	1.167	-
ENSGALP00000010950	28S ribosomal protein S11, mitochondrial	MRPS11	23524	103|114|76|82	1.022	0.803	-	1.012	0.945667	0.123654
ENSGALP00000010956	39S ribosomal protein L46, mitochondrial	MRPL46	40595	118|123|132|82	1	0.698	0.979	0.748	0.85625	0.155449
ENSGALP00000010958	procollagen-lysine,2-oxoglutarate 5-dioxygenase 2	PLOD2	101881	116|120|116|75	1.012	0.936	1.06	0.792	0.95	0.117053
ENSGALP00000010960	uncharacterized protein LOC416055		41473	58|103|92|47	-	0.933	0.814	-	0.8735	0.0841457
ENSGALP00000010984	adaptor protein complex AP-2, alpha 2 subunit, isoform CRA_b	AP2A2	127192	1087|1345|1064|1216	0.976	1.128	0.958	1.109	1.04275	0.0881188
ENSGALP00000010994	phospholipid scramblase 2 isoform 1		38149	118|115|104|95	0.835	0.816	1.115	0.616	0.8455	0.205167
ENSGALP00000010997	tetraspanin-6	TSPAN6	37372	122|58|60|25	0.934	-	0.911	-	0.9225	0.0162635
ENSGALP00000011006	catenin, beta like 1	CTNNBL1	77679	94|83|155|77	-	-	0.927	0.928	0.9275	0.000707107
ENSGALP00000011025	chitinase domain-containing protein 1 precursor	CHID1	56539	67|88|86|49	1.258	0.839	1.255	-	1.11733	0.241048
ENSGALP00000011044	inter-alpha-trypsin inhibitor heavy chain H2 precursor	ITIH2	133554	200|165|330|299	1.111	0.911	0.845	0.75	0.90425	0.152856
ENSGALP00000011055	protein diaphanous homolog 1		108272	143|201|122|163	0.829	1.026	1.069	1.071	0.99875	0.115055
ENSGALP00000011057	a-kinase anchor protein 13-like		160042	75|61|-|-	0.624	0.739	-	-	0.6815	0.0813173
ENSGALP00000011071	glutaminyl-tRNA synthetase		101318	1116|1160|984|1045	0.848	1.085	1.018	0.922	0.96825	0.104411
ENSGALP00000011087	spermatogenesis-associated protein 20	SPATA20	91423	199|183|141|218	1.228	-	-	-	1.228	-
ENSGALP00000011103	insulin-degrading enzyme		142059	174|276|123|212	0.82	0.874	0.832	0.917	0.86075	0.044071
ENSGALP00000011112	phosphatidylserine decarboxylase proenzyme	PISD	55843	58|65|70|70	0.853	0.859	0.793	0.936	0.86025	0.0586366
ENSGALP00000011124	lysosomal protective protein precursor	CTSA	60525	142|145|99|152	1.088	1.014	1.049	0.963	1.0285	0.0531068
ENSGALP00000011140	GTPase HRas precursor		25344	371|-|244|221	1.111	-	-	-	1.111	-
ENSGALP00000011142	membrane protein FAM174B-like	FAM174B	17265	-|-|31|44	-	-	-	1.06	1.06	-
ENSGALP00000011144	transmembrane channel-like protein 7	TMC7	96282	134|192|74|-	1.132	0.888	0.796	-	0.938667	0.173636
ENSGALP00000011167	ribonuclease inhibitor	RNH1	60668	804|791|900|829	0.938	1.009	1.043	1.115	1.02625	0.0735816
ENSGALP00000011170	rab proteins geranylgeranyltransferase component A 2	CHM	84711	102|99|87|77	0.975	0.889	1.075	0.947	0.9715	0.077741
ENSGALP00000011181	disks large homolog 1 isoform 1	DLG1	118276	144|177|223|69	-	0.95	1.018	1.082	1.01667	0.0660101
ENSGALP00000011182	ubiquitin conjugation factor E4 A		137529	106|161|101|128	-	-	-	0.916	0.916	-
ENSGALP00000011192	brain-specific angiogenesis inhibitor 1-associated protein 2 isoform 3		68269	398|240|422|343	-	-	1.065	0.887	0.976	0.125865
ENSGALP00000011232	phosphofructokinase, platelet	PFKP	71159	1225|1442|930|982	0.705	0.904	0.874	1.117	0.9	0.169121
ENSGALP00000011291	apolipoprotein O-like precursor	APOOL	39430	204|213|167|131	0.942	0.849	0.744	0.748	0.82075	0.0943093
ENSGALP00000011298	eukaryotic elongation factor 2 kinase	EEF2K	95912	64|29|30|83	-	-	-	0.728	0.728	-
ENSGALP00000011318	COUP transcription factor 2	NR2F2	50873	-|84|-|-	-	0.754	-	-	0.754	-
ENSGALP00000011325	protein phosphatase inhibitor 2		29311	45|81|92|75	-	1.103	0.898	1.324	1.10833	0.21305
ENSGALP00000011344	cAMP-dependent protein kinase type II-alpha regulatory subunit-like	PRKAR2A	52622	871|600|718|606	1.073	1.006	1.022	0.973	1.0185	0.0416693
ENSGALP00000011372	presequence protease, mitochondrial	PITRM1	140912	581|554|323|219	1.226	1.061	0.945	0.955	1.04675	0.130518
ENSGALP00000011389	arf-GAP with coiled-coil, ANK repeat and PH domain-containing protein 2		110494	62|175|93|120	-	0.997	0.807	0.77	0.858	0.121791
ENSGALP00000011441	short-chain specific acyl-CoA dehydrogenase, mitochondrial	ACADS	52781	1246|1008|1247|-	1.415	0.938	1.013	-	1.122	0.256501
ENSGALP00000011451	cyclin-Y	CCNY	52813	94|59|64|131	0.815	1.048	0.924	1.059	0.9615	0.115263
ENSGALP00000011452	carnitine O-palmitoyltransferase 1, liver isoform	CPT1A	105073	499|628|459|391	0.891	1.027	1.03	0.987	0.98375	0.0648659
ENSGALP00000011453	ectonucleoside triphosphate diphosphohydrolase 1	ENTPD1	68899	164|122|109|101	0.889	0.92	0.633	0.763	0.80125	0.131114
ENSGALP00000011473	cullin-2-like isoform 1	CUL2	106389	136|219|156|212	-	0.889	0.768	0.937	0.864667	0.0870881
ENSGALP00000011479	kinesin-like protein KIF21A-like, partial	KIF21A	221255	215|187|114|179	1.083	1.099	1.116	1.043	1.08525	0.0312237
ENSGALP00000011491	pyruvate dehydrogenase E1 component subunit beta, mitochondrial		45216	977|1251|1045|1378	1.094	0.838	1.079	1.008	1.00475	0.117324
ENSGALP00000011493	leucine-rich repeat-containing protein 15		67189	139|176|-|-	1.121	1.096	-	-	1.1085	0.0176777
ENSGALP00000011502	apolipoprotein A-IV precursor	APOA4	45695	1521|1535|1652|1510	1.136	1.075	0.791	0.894	0.974	0.159514
ENSGALP00000011510	apolipoprotein A-I preproprotein	APOA1	37962	1791|-|1892|1879	1.439	-	1.122	0.836	1.13233	0.301633
ENSGALP00000011520	sn1-specific diacylglycerol lipase beta	DAGLB	59263	47|28|44|55	1.758	-	1.327	-	1.5425	0.304763
ENSGALP00000011528	partitioning defective 3 homolog	PARD3	172924	38|101|51|71	-	1.149	-	-	1.149	-
ENSGALP00000011537	aldehyde dehydrogenase family 1 member A3		69490	375|314|161|183	1.108	0.949	1.112	1.182	1.08775	0.098544
ENSGALP00000011538	TPA: ras-related C3 botulinum toxin substrate 1 precursor	cRac1A	25749	177|161|110|119	1.25	1.029	-	1.235	1.17133	0.123492
ENSGALP00000011539	non-histone chromosomal protein HMG-14A		27937	127|76|105|92	1.496	1.308	2.268	1.218	1.5725	0.477913
ENSGALP00000011541	peroxisomal acyl-coenzyme A oxidase 2	ACOX2	87804	48|100|86|91	-	0.926	0.938	0.819	0.894333	0.0655159
ENSGALP00000011559	integrin beta-1 precursor	ITGB1	109207	658|633|439|459	1.304	1.262	1.388	1.145	1.27475	0.101125
ENSGALP00000011569	dynamin-like 120 kDa protein, mitochondrial precursor	OPA1	140990	704|-|-|-	0.931	-	-	-	0.931	-
ENSGALP00000011573	protein FAM3D-like	FAM3D	30233	40|22|34|57	-	-	-	0.898	0.898	-
ENSGALP00000011587	selenoprotein S-like	VIMP	25316	38|52|83|51	-	-	0.844	-	0.844	-
ENSGALP00000011598	U2 small nuclear ribonucleoprotein A'	SNRPA1	35451	271|190|217|181	0.79	0.807	0.87	0.69	0.78925	0.0745805
ENSGALP00000011600	bis(5'-adenosyl)-triphosphatase isoform 1	FHIT	20491	73|106|-|-	0.81	0.595	-	-	0.7025	0.152028
ENSGALP00000011605	receptor-type tyrosine-protein phosphatase gamma-like, partial	PTPRG	162214	39|64|26|19	-	0.551	-	-	0.551	-
ENSGALP00000011618	endoplasmic reticulum-Golgi intermediate compartment protein 2	ERGIC2	47894	120|70|90|67	0.871	1.014	1.009	1.077	0.99275	0.0868653
ENSGALP00000011626	Kinesin-associated protein 3, partial	KIFAP3	92145	62|103|-|43	1.019	0.832	-	-	0.9255	0.132229
ENSGALP00000011629	V-type proton ATPase subunit G 1	ATP6V1G1	17917	127|122|119|129	0.91	1.084	1.013	0.935	0.9855	0.0789705
ENSGALP00000011635	syntaxin-binding protein 1-like		82073	338|730|317|288	0.81	0.997	0.902	0.839	0.887	0.0827808
ENSGALP00000011666	kinesin-1 heavy chain	KIF5B	140989	1388|1747|1322|1105	0.891	1.065	1.076	1.097	1.03225	0.0950978
ENSGALP00000011677	hepatocyte growth factor-regulated tyrosine kinase substrate	HGS	98424	129|247|132|179	0.881	0.959	0.743	0.932	0.87875	0.0961054
ENSGALP00000011689	prolyl-4-hydroxylase (AA 5 - 494)		69232	4139|4282|-|-	1.498	1.248	-	-	1.373	0.176777
ENSGALP00000011690	H(+)/Cl(-) exchange transporter 5	CLCN5	100909	28|-|-|-	1.195	-	-	-	1.195	-
ENSGALP00000011696	THO complex subunit 4	ALYREF	31546	317|287|354|223	1.151	1.351	1.074	1.036	1.153	0.140402
ENSGALP00000011700	nucleotide binding protein 1 (MinD homolog, E. coli)	NUBP1	41232	265|174|173|131	1.251	0.922	0.92	0.925	1.0045	0.164346
ENSGALP00000011711	engulfment and cell motility protein 2-like, partial	ELMO2	96098	80|99|112|113	0.714	0.837	0.962	0.818	0.83275	0.101723
ENSGALP00000011713	paxillin	PXN	71560	193|303|235|223	0.882	0.755	0.861	0.834	0.833	0.0555878
ENSGALP00000011717	60S acidic ribosomal protein P0-like	RPLP0	40812	1179|1018|988|1040	1.079	1.226	1.116	1.158	1.14475	0.0630522
ENSGALP00000011718	small nuclear ribonucleoprotein-associated protein B'-like		52403	411|170|208|152	1.142	1.596	1.705	1.484	1.48175	0.243809
ENSGALP00000011720	ethanolamine-phosphate cytidylyltransferase-like	PCYT2	50734	174|192|177|152	1.045	0.881	1.108	0.913	0.98675	0.107574
ENSGALP00000011727	interleukin-1 receptor accessory protein	IL1RAP	51077	47|36|60|34	-	-	0.839	-	0.839	-
ENSGALP00000011728	rho GTPase-activating protein 12	ARHGAP12	119679	70|79|35|88	0.946	1.094	-	0.881	0.973667	0.109162
ENSGALP00000011740	spastic paraplegia 21, maspardin (autosomal recessive, Mast syndrome) isoform 1	SPG21	40403	32|130|53|-	-	0.911	-	-	0.911	-
ENSGALP00000011755	diphosphomevalonate decarboxylase	MVD	47387	215|304|215|119	0.812	0.773	0.712	0.61	0.72675	0.0880431
ENSGALP00000011770	heat shock 70 kDa protein 4 isoform 2		127275	2402|2810|2410|1809	0.84	0.967	0.88	1.014	0.92525	0.0794455
ENSGALP00000011775	translational activator GCN1	GCN1	351162	1243|1685|1256|1288	0.852	1.043	1.075	1.164	1.0335	0.131384
ENSGALP00000011778	RING finger protein 214		78350	104|109|63|20	0.79	1.075	-	-	0.9325	0.201525
ENSGALP00000011789	sentan	SNTN	21034	704|691|668|769	1.336	1.2	1.519	1.05	1.27625	0.199584
ENSGALP00000011790	ATP-dependent Clp protease ATP-binding subunit clpX-like, mitochondrial	CLPX	84780	154|204|183|245	0.834	0.826	0.888	1.15	0.9245	0.152834
ENSGALP00000011804	pyrroline-5-carboxylate reductase 2	PYCR2	40578	162|55|43|65	0.92	1.946	-	0.817	1.22767	0.624223
ENSGALP00000011809	dynamin-binding protein		191980	40|49|20|-	0.685	-	-	-	0.685	-
ENSGALP00000011814	Ras-related protein Rab-35, partial	RAB35	29176	632|611|617|513	1.179	1.018	1.051	0.962	1.0525	0.0919873
ENSGALP00000011819	glucosamine-6-phosphate isomerase 1		39077	304|247|-|199	1.43	0.971	-	1.14	1.18033	0.232143
ENSGALP00000011822	26S proteasome non-ATPase regulatory subunit 6-like	PSMD6	54047	475|464|372|347	0.829	0.892	0.909	0.981	0.90275	0.0624947
ENSGALP00000011849	supervillin	SVIL	296040	369|346|296|226	0.801	0.901	0.84	-	0.847333	0.0504017
ENSGALP00000011853	4-aminobutyrate aminotransferase, mitochondrial	ABAT	71994	233|234|202|135	0.88	1.43	0.893	1.329	1.133	0.287654
ENSGALP00000011857	lipoma-preferred partner homolog	LPP	75478	672|715|540|493	0.821	0.747	0.772	0.802	0.7855	0.0326446
ENSGALP00000011874	poly(A) RNA polymerase, mitochondrial	MTPAP	79109	120|154|58|36	0.706	1.13	0.829	-	0.888333	0.218138
ENSGALP00000011876	c-Jun-amino-terminal kinase-interacting protein 4 isoform 2		175254	172|167|267|234	0.945	0.684	0.951	0.725	0.82625	0.141599
ENSGALP00000011879	methionyl-tRNA formyltransferase, mitochondrial	MTFMT	49754	70|56|-|30	0.768	0.921	-	-	0.8445	0.108187
ENSGALP00000011922	plasma protease C1 inhibitor-like	SERPING1	59253	433|494|-|-	1.005	1.074	-	-	1.0395	0.0487904
ENSGALP00000011924	heat shock protein beta-8	HSPB8	24687	97|106|70|59	0.755	0.975	0.881	0.591	0.8005	0.166224
ENSGALP00000011948	glucocorticoid receptor		99930	100|114|80|101	0.751	0.682	-	0.692	0.708333	0.0372872
ENSGALP00000011954	serine/threonine-protein kinase TAO3	TAOK3	131684	84|122|89|-	1.575	1.447	3.107	-	2.043	0.923671
ENSGALP00000011961	phosphatidylethanolamine-binding protein 1	PEBP1	25982	1121|1427|1149|1167	1.781	1.412	1.683	1.549	1.60625	0.160664
ENSGALP00000011964	transmembrane protease serine 4	TMPRSS4	52604	94|-|73|39	1.114	-	1.032	-	1.073	0.0579828
ENSGALP00000011983	armadillo repeat-containing protein 4	ARMC4	155470	441|448|-|297	1.027	1.131	-	0.778	0.978667	0.181396
ENSGALP00000012007	coatomer subunit delta-like, partial	ARCN1	69019	974|1009|845|886	1.143	1.105	1.496	1.298	1.2605	0.177814
ENSGALP00000012015	membrane-associated guanylate kinase, WW and PDZ domain-containing protein 1	MAGI1	161352	59|67|14|39	-	0.702	-	-	0.702	-
ENSGALP00000012019	Ras-related protein Rab-18	RAB18	28700	334|215|204|293	0.847	1.078	1.254	0.855	1.0085	0.195572
ENSGALP00000012029	trimethyllysine dioxygenase, mitochondrial	TMLHE	53930	174|172|210|141	0.828	0.807	0.943	0.548	0.7815	0.16675
ENSGALP00000012057	COX15 homolog, cytochrome c oxidase assembly protein	COX15	47051	179|79|168|96	1.075	0.994	0.843	0.908	0.955	0.101117
ENSGALP00000012069	choline-phosphate cytidylyltransferase A	PCYT1A	50398	-|140|110|-	-	-	0.565	-	0.565	-
ENSGALP00000012079	very-long-chain (3R)-3-hydroxyacyl-	HACD3	51518	190|354|300|283	0.729	0.758	0.823	0.828	0.7845	0.0488433
ENSGALP00000012087	transferrin receptor protein 1	TFRC	113239	338|387|266|270	1.038	0.935	0.855	0.999	0.95675	0.0800266
ENSGALP00000012100	leucyl-tRNA synthetase, cytoplasmic	LARS	167689	1002|1232|1007|978	1.048	1.045	0.918	1.148	1.03975	0.094228
ENSGALP00000012126	GNAS complex locus, isoform CRA_g		45833	313|248|273|266	0.388	0.655	0.694	0.525	0.5655	0.138647
ENSGALP00000012127	centrin-2	CETN2	27507	63|52|28|20	1.17	-	-	-	1.17	-
ENSGALP00000012140	RNA-binding protein 27		138349	55|101|35|152	1.149	0.738	-	0.89	0.925667	0.207808
ENSGALP00000012163	TCERG1 protein	TCERG1	139551	191|141|152|70	0.77	1.015	0.983	0.652	0.855	0.173607
ENSGALP00000012167	protrudin	ZFYVE27	51039	55|53|73|57	-	-	0.596	-	0.596	-
ENSGALP00000012170	probable aminopeptidase NPEPL1	NPEPL1	64211	631|657|-|484	1.108	-	-	-	1.108	-
ENSGALP00000012193	VAMP (vesicle-associated membrane protein)-associated protein B and C	VAPB	33550	151|129|146|112	1.337	1.125	1.287	0.997	1.1865	0.155395
ENSGALP00000012199	glutaminase kidney isoform, mitochondrial-like		83908	217|254|145|103	0.801	0.951	0.891	0.812	0.86375	0.0706417
ENSGALP00000012201	ras-related protein Rab-22A	RAB22A	26623	84|83|86|-	0.796	0.92	0.908	-	0.874667	0.068391
ENSGALP00000012231	MMS19 nucleotide excision repair protein homolog	MMS19	123337	94|133|44|62	0.834	0.812	0.461	-	0.702333	0.20929
ENSGALP00000012233	ras-related GTP-binding protein A		46999	61|58|85|90	0.936	0.995	0.747	0.783	0.86525	0.119148
ENSGALP00000012246	dihydropyrimidinase-related protein 3	DPYSL3	66832	-|-|-|569	-	-	-	0.992	0.992	-
ENSGALP00000012251	nitrilase homolog 1-like isoform 1	NIT1	38112	104|119|113|144	0.956	0.75	0.729	0.71	0.78625	0.11434
ENSGALP00000012257	myotubularin-related protein 8	MTMR8	86749	-|63|-|37	-	0.968	-	-	0.968	-
ENSGALP00000012291	cell division cycle protein 23 homolog	CDC23	82222	46|-|45|-	0.799	-	-	-	0.799	-
ENSGALP00000012293	60S ribosomal protein L35a-like	RPL35A	19191	72|97|80|91	-	-	-	1.556	1.556	-
ENSGALP00000012326	protein FADD	FADD	29227	-|128|-|-	-	1.22	-	-	1.22	-
ENSGALP00000012344	heme oxygenase 2	HMOX2	43538	420|516|-|-	1.034	0.951	-	-	0.9925	0.0586899
ENSGALP00000012349	C-terminal binding protein-like		53393	172|200|90|-	0.948	1.334	-	-	1.141	0.272943
ENSGALP00000012376	signal transducer and activator of transcription 1-alpha/beta	STAT1	106019	307|462|289|243	-	1.27	0.809	1.225	1.10133	0.254166
ENSGALP00000012380	succinyl-CoA ligase	SUCLG2	58386	835|1060|887|943	0.807	0.986	0.973	1.103	0.96725	0.121782
ENSGALP00000012383	mRNA export factor-like, partial	RAE1	56019	174|191|82|194	0.908	0.877	0.801	0.802	0.847	0.0540432
ENSGALP00000012388	UPF0668 protein C10orf76	C10orf76	92742	84|169|96|136	0.795	0.985	1.125	0.989	0.9735	0.135631
ENSGALP00000012399	lysine-specific demethylase 3B	KDM3B	227254	35|43|40|59	-	-	-	0.786	0.786	-
ENSGALP00000012405	26S proteasome non-ATPase regulatory subunit 1-like, partial	PSMD1	107909	850|993|944|683	0.671	0.833	0.553	0.699	0.689	0.114972
ENSGALP00000012424	liprin-alpha-1		164288	-|21|37|71	-	-	-	0.616	0.616	-
ENSGALP00000012427	leucine-rich repeat-containing protein 59	LRRC59	47989	-|278|294|-	-	1.068	0.897	-	0.9825	0.120915
ENSGALP00000012448	dual specificity mitogen-activated protein kinase kinase 1	MAP2K1	52790	283|272|185|192	0.783	0.849	0.921	0.914	0.86675	0.064562
ENSGALP00000012459	bifunctional protein NCOAT	MGEA5	121604	189|603|451|215	0.636	1.069	0.756	1.341	0.9505	0.317948
ENSGALP00000012463	src substrate protein p85 precursor	CTTN	81663	444|484|374|378	0.995	0.869	0.876	0.969	0.92725	0.0641684
ENSGALP00000012472	nucleolin		103702	739|1075|1033|773	1.072	1.15	1.1	1.077	1.09975	0.0356499
ENSGALP00000012474	trafficking protein particle complex subunit 4-like	TRAPPC4	27632	157|155|119|153	0.826	1.13	1.008	1.116	1.02	0.140352
ENSGALP00000012481	ribosomal protein L4	RPL4	63737	323|316|250|229	1.608	1.277	1.454	1.089	1.357	0.224079
ENSGALP00000012482	myosin-Ib	MYO1B	165923	651|777|597|591	0.89	1.21	0.855	1.253	1.052	0.208501
ENSGALP00000012564	oxysterol-binding protein 2	OSBP2	107193	221|-|-|-	1.547	-	-	-	1.547	-
ENSGALP00000012584	sickle tail protein homolog	KIAA1217	249301	188|298|111|167	0.746	0.94	0.799	0.827	0.828	0.0818739
ENSGALP00000012585	DIS3-like exonuclease 2-like	DIS3L2	117601	64|54|46|57	-	0.916	-	0.74	0.828	0.124451
ENSGALP00000012615	ATP-binding cassette sub-family B member 7, mitochondrial	ABCB7	93837	184|165|252|233	0.884	0.826	0.913	0.869	0.873	0.0362675
ENSGALP00000012623	prefoldin subunit 4	PFDN4	19516	234|127|228|172	0.907	0.788	1.166	0.966	0.95675	0.157927
ENSGALP00000012652	UPF0663 transmembrane protein C17orf28 homolog isoform 3	HID1	100454	-|411|364|484	-	1.052	1.24	1.031	1.10767	0.115084
ENSGALP00000012689	nmrA-like family domain-containing protein 1		39723	1059|893|902|1043	0.9	1.059	0.885	0.614	0.8645	0.184627
ENSGALP00000012691	methylthioribulose-1-phosphate dehydratase		32652	148|121|165|64	1.038	1.016	1.276	0.825	1.03875	0.184838
ENSGALP00000012730	6-pyruvoyl tetrahydrobiopterin synthase	PTS	21100	78|166|137|-	0.851	0.745	0.93	-	0.842	0.0928278
ENSGALP00000012744	magnesium transporter protein 1 precursor	MAGT1	42209	123|106|62|61	1.346	0.939	1.22	2.161	1.4165	0.524681
ENSGALP00000012747	cytochrome c oxidase subunit 7B, mitochondrial-like		10698	151|155|143|144	0.82	0.723	0.685	0.72	0.737	0.0579598
ENSGALP00000012765	mothers against decapentaplegic homolog 3		55160	-|116|-|-	-	0.701	-	-	0.701	-
ENSGALP00000012779	phosphatidylinositol 5-phosphate 4-kinase type-2 alpha	PIP4K2A	50559	124|162|99|-	-	0.743	0.647	-	0.695	0.0678823
ENSGALP00000012801	sperm-associated antigen 6	SPAG6	60203	155|126|114|67	0.755	0.889	0.819	0.964	0.85675	0.0900384
ENSGALP00000012814	COMM domain-containing protein 9		24882	73|155|109|113	0.852	0.83	0.784	1.101	0.89175	0.142348
ENSGALP00000012815	dihydrolipoyllysine-residue acetyltransferase component of pyruvate dehydrogenase complex, mitochondrial	DLAT	78554	1127|1106|1207|747	1.116	0.96	1.13	1.113	1.07975	0.0801764
ENSGALP00000012817	laminin subunit beta-1	LAMB1	196120	206|101|143|118	0.932	0.924	0.898	1.189	0.98575	0.136275
ENSGALP00000012820	EGF containing fibulin-like extracellular matrix protein 1		55639	52|39|53|27	1.315	-	0.737	-	1.026	0.408708
ENSGALP00000012834	probable phospholipid-transporting ATPase IIA-like, partial	ATP9A	130166	78|31|50|62	0.661	-	-	0.664	0.6625	0.00212132
ENSGALP00000012838	dnaJ homolog subfamily C member 1	DNAJC1	78270	113|96|86|70	0.819	0.987	1.313	0.931	1.0125	0.21216
ENSGALP00000012845	eukaryotic translation initiation factor 4E type 2	EIF4E2	32984	63|86|46|44	-	1.131	-	-	1.131	-
ENSGALP00000012869	dihydrolipoyl dehydrogenase, mitochondrial	DLD	65824	1099|1336|1229|1364	1.303	1.02	1.233	1.24	1.199	0.123415
ENSGALP00000012877	polyribonucleotide nucleotidyltransferase 1, mitochondrial		102185	376|309|220|198	1.445	-	-	-	1.445	-
ENSGALP00000012878	phosphoglycerate kinase	PGK1	58727	2308|2307|2135|2134	1.113	0.94	1.279	1.1	1.108	0.138509
ENSGALP00000012919	TPA_inf: HN1	HN1	18892	215|263|246|247	0.652	0.674	0.551	0.475	0.588	0.0924302
ENSGALP00000012932	nuclear pore complex protein Nup85	NUP85	87442	138|249|-|93	0.573	0.956	-	0.972	0.833667	0.225886
ENSGALP00000012938	apoptosis inhibitor 5		71208	601|500|373|321	0.871	0.939	1.096	0.716	0.9055	0.1576
ENSGALP00000012949	adenylyltransferase and sulfurtransferase MOCS3	MOCS3	58753	-|80|32|84	-	1.092	-	0.888	0.99	0.14425
ENSGALP00000012962	doublecortin	DCX	53247	28|120|28|-	-	0.893	-	-	0.893	-
ENSGALP00000012967	serine/threonine-protein phosphatase 6 regulatory ankyrin repeat subunit B	ANKRD44	124816	70|-|-|98	0.832	-	-	0.931	0.8815	0.0700036
ENSGALP00000012985	B-cell receptor-associated protein 29	BCAP29	34497	146|164|124|106	0.96	0.892	1.096	1.304	1.063	0.181677
ENSGALP00000012986	tyrosine-protein phosphatase non-receptor type 1	PTPN1	58781	-|82|92|189	-	1.06	1.219	0.986	1.08833	0.119056
ENSGALP00000012992	ubiquitin-conjugating enzyme E2 variant 1	UBE2V1	19480	759|716|735|721	0.864	0.843	0.735	0.774	0.804	0.05995
ENSGALP00000013029	unnamed protein product	SF3B1	172233	348|472|207|316	0.855	0.96	0.831	1.003	0.91225	0.0824515
ENSGALP00000013032	putative acyl-CoA dehydrogenase AidB-like		78362	143|-|115|90	0.973	-	0.937	-	0.955	0.0254558
ENSGALP00000013034	tRNA-splicing endonuclease subunit Sen54		71511	-|66|-|-	-	1.057	-	-	1.057	-
ENSGALP00000013037	CD82 antigen-like, partial		34286	75|134|181|82	1.338	1.25	2.094	1.145	1.45675	0.432097
ENSGALP00000013046	ADP-ribosylation factor-like protein 3		24690	404|665|659|402	1.425	1.197	1.311	1.251	1.296	0.0977957
ENSGALP00000013059	lethal(2) giant larvae protein homolog 2	LLGL2	104763	-|493|380|400	-	0.627	0.86	1.005	0.830667	0.1907
ENSGALP00000013068	activating signal cointegrator 1 complex subunit 2	ASCC2	100670	73|69|46|36	1.038	1.328	0.95	-	1.10533	0.197791
ENSGALP00000013072	cAMP-dependent protein kinase type II-beta regulatory subunit-like	PRKAR2B	40762	223|268|249|244	-	0.861	-	0.834	0.8475	0.0190919
ENSGALP00000013080	Chain J, Chicken Cytochrome Bc1 Complex Inhibited By An Iodinated Analogue Of The Polyketide Crocacin-d	UQCR10	9233	270|197|226|194	1.221	0.974	1.149	1.157	1.12525	0.105856
ENSGALP00000013106	NADH dehydrogenase	NDUFS3	33544	909|1198|987|774	0.881	0.809	1.065	0.959	0.9285	0.109695
ENSGALP00000013109	alpha-centractin	ACTR1A	50091	854|-|-|824	1.157	-	-	0.889	1.023	0.189505
ENSGALP00000013118	protein-tyrosine phosphatase mitochondrial 1-like	PTPMT1	25008	54|72|80|48	0.836	0.726	0.676	0.857	0.77375	0.086873
ENSGALP00000013122	60 kDa heat shock protein, mitochondrial precursor	HSPD1	77533	4866|5585|4546|3896	1.243	1.056	1.34	1.264	1.22575	0.120594
ENSGALP00000013127	suppressor of fused homolog, partial	SUFU	58620	42|74|41|40	-	0.624	-	-	0.624	-
ENSGALP00000013128	CUGBP Elav-like family member 1	CELF1	60214	145|113|101|64	0.928	0.884	0.782	0.892	0.8715	0.0626605
ENSGALP00000013129	visfatin, partial	NAMPT	70801	167|295|186|177	0.709	1.073	0.984	1.063	0.95725	0.17022
ENSGALP00000013150	PrdX-deacylase domain 1		23698	190|231|243|197	0.909	0.844	1.039	1.056	0.962	0.102466
ENSGALP00000013156	sideroflexin-2		39290	76|75|-|30	-	0.845	-	-	0.845	-
ENSGALP00000013160	translation initiation factor IF-2, mitochondrial		104717	50|75|70|31	-	0.56	1.137	-	0.8485	0.408001
ENSGALP00000013162	raftlin-2		67818	34|84|74|53	-	0.7	-	-	0.7	-
ENSGALP00000013164	transducin-like enhancer protein 3	TLE3	88054	84|41|-|-	0.638	-	-	-	0.638	-
ENSGALP00000013171	RAD50-interacting protein 1	RINT1	103837	66|70|-|48	1.019	0.857	-	-	0.938	0.114551
ENSGALP00000013177	Mps one binder kinase activator-like 3, partial	MOB4	30506	67|57|75|80	-	-	0.639	-	0.639	-
ENSGALP00000013184	arsenite methyltransferase	AS3MT	48412	289|342|370|194	-	-	1.029	0.777	0.903	0.178191
ENSGALP00000013190	Chain B, Structural Basis For Recruitment And Activation Of The Ap-1 Clathrin Adaptor Complex By Arf1		125120	1765|2368|1575|1531	0.987	1.214	1.095	1.056	1.088	0.0951315
ENSGALP00000013213	coatomer subunit gamma-2-like	COPG2	115234	621|707|911|685	0.971	1.101	0.99	1.23	1.073	0.11934
ENSGALP00000013240	spectrin beta chain, brain 1		330511	-|2047|1733|1578	-	1.087	0.996	0.876	0.986333	0.105832
ENSGALP00000013267	rab GDP dissociation inhibitor beta-like	GDI2	61481	2214|2227|2214|2122	1.034	1.082	1.092	1.068	1.069	0.0253246
ENSGALP00000013270	endoplasmic reticulum lectin 1-like	ERLEC1	66667	54|64|69|25	1.016	0.692	0.937	-	0.881667	0.168939
ENSGALP00000013273	S-methyl-5'-thioadenosine phosphorylase	MTAP	37483	21|94|140|41	-	0.837	1.004	-	0.9205	0.118087
ENSGALP00000013280	nitric oxide synthase, brain	NOS1	191450	442|577|435|385	0.931	0.836	0.843	0.908	0.8795	0.0472193
ENSGALP00000013294	cytosolic purine 5'-nucleotidase	NT5C2	76986	158|187|86|67	1.168	1.017	0.83	0.94	0.98875	0.142017
ENSGALP00000013303	MAP kinase-activating death domain protein isoform 2	MADD	214597	-|115|115|44	-	0.753	0.811	-	0.782	0.0410122
ENSGALP00000013312	TPA_inf: aldehyde oxidase 1	AOX1	173216	25|123|134|89	-	0.822	0.995	0.788	0.868333	0.111006
ENSGALP00000013334	geranylgeranyl transferase type-1 subunit beta-like, partial	PGGT1B	47428	96|86|96|-	-	0.933	0.849	-	0.891	0.059397
ENSGALP00000013353	lysosomal acid phosphatase precursor	ACP2	41501	100|169|118|79	0.772	0.588	1.039	0.787	0.7965	0.185265
ENSGALP00000013359	annexin A4-like, partial		42722	688|759|786|810	0.756	0.468	0.765	0.498	0.62175	0.160724
ENSGALP00000013367	prestin	SLC26A5	96157	34|42|39|57	-	-	-	1.137	1.137	-
ENSGALP00000013373	NIF3-like protein 1	NIF3L1	47120	57|74|32|32	1.044	1.048	-	-	1.046	0.00282843
ENSGALP00000013375	peptidyl-prolyl cis-trans isomerase-like 3	PPIL3	22527	-|87|33|36	-	0.825	-	-	0.825	-
ENSGALP00000013377	alpha-aminoadipic semialdehyde dehydrogenase isoform 2	ALDH7A1	67048	1818|1943|1446|1538	1.275	1.056	1.166	1.09	1.14675	0.097082
ENSGALP00000013388	proteasome (prosome, macropain) 26S subunit, ATPase 2, isoform CRA_a	PSMC2	59069	994|1115|1054|983	0.853	1.066	0.945	1.197	1.01525	0.149297
ENSGALP00000013398	transcription initiation factor TFIID subunit 5	TAF5	98472	26|81|-|25	-	1.799	-	-	1.799	-
ENSGALP00000013413	dnaJ homolog subfamily C member 2	DNAJC2	96533	92|112|101|73	0.99	0.624	0.799	0.705	0.7795	0.157502
ENSGALP00000013458	mitochondrial-processing peptidase subunit beta	PMPCB	60843	172|195|161|180	0.869	0.647	1.069	1.212	0.94925	0.245746
ENSGALP00000013480	RecName: Full=V-set and immunoglobulin domain-containing protein 1; AltName: Full=ChT1 thymocyte antigen; Flags: Precursor	VSIG1	43625	159|137|108|103	1.499	1.166	0.826	0.624	1.02875	0.385099
ENSGALP00000013491	inositol 1,4,5-triphosphate receptor, type 1	ITPR1	365548	93|154|66|135	0.905	0.915	-	0.905	0.908333	0.0057735
ENSGALP00000013500	protein FAM185A	FAM185A	46492	226|232|207|171	1.305	1.031	1.101	0.934	1.09275	0.157197
ENSGALP00000013501	calcium and integrin-binding protein 1	CIB1	25335	50|85|37|56	1.126	-	-	0.664	0.895	0.326683
ENSGALP00000013517	ADP-ribosylation factor-like protein 8B-like	ARL8B	25982	469|422|320|402	1.162	0.788	0.964	0.806	0.93	0.173705
ENSGALP00000013524	STE20-like kinase isoform 2	SLK	185552	228|216|135|128	0.775	0.817	0.648	0.645	0.72125	0.088009
ENSGALP00000013527	phospholipase B domain containing 2, partial	PLBD2	45122	-|183|-|197	-	-	-	1.041	1.041	-
ENSGALP00000013536	cytoskeleton-associated protein 5	CKAP5	291297	379|658|370|-	1.015	-	-	-	1.015	-
ENSGALP00000013544	prothrombin precursor	F2	84121	141|148|183|88	1.206	1.227	0.989	1.144	1.1415	0.1076
ENSGALP00000013575	LIM and cysteine-rich domains protein 1	LMCD1	49571	24|136|55|46	-	1.072	-	-	1.072	-
ENSGALP00000013585	creatine kinase U-type, mitochondrial precursor		48455	776|675|758|708	0.952	0.657	0.555	0.596	0.69	0.179624
ENSGALP00000013622	5'-3' exoribonuclease 2	XRN2	127638	90|57|109|76	0.827	0.95	0.696	0.566	0.75975	0.165651
ENSGALP00000013630	translation initiation factor eIF-2B subunit epsilon	EIF2B5	95369	-|69|32|27	-	0.733	-	-	0.733	-
ENSGALP00000013640	guanine nucleotide-binding protein G(i) subunit alpha-1-like	GNAI1	50077	1179|1085|1058|1261	0.862	0.898	0.911	1.362	1.00825	0.236742
ENSGALP00000013653	prefoldin subunit 3	VBP1	30280	405|427|410|349	1.089	0.89	1.293	0.914	1.0465	0.186741
ENSGALP00000013675	uncharacterized protein LOC772071		41093	132|-|180|70	1.242	-	-	-	1.242	-
ENSGALP00000013683	ral GTPase-activating protein subunit alpha-2		251510	33|78|41|58	-	1.049	-	0.561	0.805	0.345068
ENSGALP00000013700	protein SEC13 homolog	SEC13	41147	477|261|493|457	0.807	0.674	0.958	0.7	0.78475	0.129046
ENSGALP00000013710	60S ribosomal protein L32-like	RPL32	22047	363|503|441|418	1.304	1.127	1.211	1.057	1.17475	0.106716
ENSGALP00000013717	crooked neck-like protein 1	CRNKL1	102988	-|-|-|98	-	-	-	0.755	0.755	-
ENSGALP00000013729	Small ubiquitin-related modifier 1, partial	SUMO1	15257	56|38|39|19	0.866	-	-	-	0.866	-
ENSGALP00000013733	GDP-fucose transporter 1	SLC35C1	44610	82|79|134|105	0.935	-	0.854	-	0.8945	0.0572756
ENSGALP00000013738	rho GDP-dissociation inhibitor 1-like	ARHGDIA	29997	843|871|796|556	1.119	0.959	1.258	1.09	1.1065	0.122661
ENSGALP00000013755	intraflagellar transport protein 122 homolog, partial	IFT122	143639	178|176|123|166	0.686	0.981	0.77	0.813	0.8125	0.124098
ENSGALP00000013761	nucleolar protein 58	NOP58	83588	38|73|51|85	-	1.102	0.996	0.807	0.968333	0.149433
ENSGALP00000013771	bone morphogenetic protein receptor type-2	BRK-3	130380	77|66|28|35	0.769	0.641	-	-	0.705	0.0905097
ENSGALP00000013785	kunitz-type protease inhibitor 1-like	SPINT1	70878	88|107|133|101	0.935	1.032	0.743	1.053	0.94075	0.141498
ENSGALP00000013798	exocyst complex component 4-like, partial	EXOC4	133683	450|388|182|281	0.772	0.994	0.807	0.854	0.85675	0.0974726
ENSGALP00000013813	cyclin-Y-like protein 1-B-like	CCNYL1	40510	47|57|101|-	-	0.735	-	-	0.735	-
ENSGALP00000013832	rabenosyn-5	RBSN	109766	61|62|40|58	-	-	-	0.861	0.861	-
ENSGALP00000013841	28S ribosomal protein S25, mitochondrial	MRPS25	27124	58|55|51|52	1.661	-	-	-	1.661	-
ENSGALP00000013852	atlastin-2-like		81164	201|132|196|122	0.888	-	0.966	1.102	0.985333	0.108302
ENSGALP00000013855	malignant T-cell-amplified sequence 1	MCTS1	26870	226|310|181|95	0.989	0.995	0.992	0.86	0.959	0.0660454
ENSGALP00000013870	xaa-Pro aminopeptidase 1	XPNPEP1	81853	732|726|781|456	1.149	1.167	1.114	1.004	1.1085	0.0730593
ENSGALP00000013877	monoacylglycerol lipase ABHD12	ABHD12	49284	362|388|255|274	0.776	1.095	0.837	0.68	0.847	0.177514
ENSGALP00000013883	Serine/threonine-protein phosphatase 2A 56 kDa regulatory subunit delta isoform, partial		87006	263|232|217|292	0.877	1.006	0.823	0.778	0.871	0.0986813
ENSGALP00000013889	negative elongation factor B	NELFB	79869	203|257|221|170	0.704	1.035	0.837	0.896	0.868	0.137271
ENSGALP00000013902	gamma-adducin	ADD3	95019	475|509|428|615	1.037	1.064	1.032	0.953	1.0215	0.0477807
ENSGALP00000013912	28S ribosomal protein S5, mitochondrial	MRPS5	59461	168|87|110|172	0.997	-	0.871	0.955	0.941	0.0641561
ENSGALP00000013913	cysteine-rich with EGF-like domain protein 2 precursor	CRELD2	49791	156|103|95|91	1.424	1.547	0.974	1.55	1.37375	0.272889
ENSGALP00000013923	ADP-ribosylation factor-like 5B	ARL5B	23544	32|47|-|-	1.623	0.857	-	-	1.24	0.541644
ENSGALP00000013926	cullin-4B	CUL4B	127562	146|255|181|214	0.65	1.094	0.662	0.761	0.79175	0.207548
ENSGALP00000013937	phosphofurin acidic cluster sorting protein 1	PACS1	114183	50|-|57|91	-	-	-	1.096	1.096	-
ENSGALP00000013946	lysosome-associated membrane glycoprotein 2 precursor	LAMP2	53644	64|35|59|34	1.278	1.019	0.943	-	1.08	0.175633
ENSGALP00000013963	unnamed protein product	SMC3	180515	334|359|154|189	0.853	0.798	0.637	0.756	0.761	0.0917133
ENSGALP00000013965	complex I intermediate-associated protein 30, mitochondrial	NDUFAF1	41826	-|-|52|-	-	-	0.475	-	0.475	-
ENSGALP00000013968	hypothetical protein RCJMB04_32c11	EEF1B2	32117	666|842|892|676	1.142	1.221	1.25	1.428	1.26025	0.120787
ENSGALP00000013981	RNA polymerase-associated protein RTF1 homolog		107777	-|87|72|-	-	0.813	0.828	-	0.8205	0.0106066
ENSGALP00000013991	alpha-2-HS-glycoprotein	AHSG	42424	420|489|341|185	1.667	1.544	0.785	-	1.332	0.477691
ENSGALP00000013999	NADH-ubiquinone oxidoreductase 75 kDa subunit, mitochondrial	NDUFS1	93100	1656|1625|1714|1295	0.988	0.875	0.95	0.998	0.95275	0.0558055
ENSGALP00000014018	NADH dehydrogenase	NDUFA1	9841	47|48|60|48	0.793	0.956	0.738	0.99	0.86925	0.122674
ENSGALP00000014035	torsin family protein C9orf167 homolog A	TOR4A	62106	85|53|45|58	0.794	-	0.779	1.011	0.861333	0.129832
ENSGALP00000014050	taperin		54962	34|-|71|-	-	-	0.617	-	0.617	-
ENSGALP00000014052	acyl-CoA synthetase short-chain family member 1	ACSS1	79232	250|188|236|241	0.862	0.999	0.729	1.026	0.904	0.136989
ENSGALP00000014065	histone deacetylase 10-like		86691	30|-|43|47	-	-	-	0.965	0.965	-
ENSGALP00000014072	ubiquitin-conjugating enzyme E2 A-like, partial	UBE2A	19548	72|60|52|52	0.998	1.008	1.079	0.976	1.01525	0.0445524
ENSGALP00000014075	adipocyte plasma membrane-associated protein	APMAP	52702	342|470|346|310	0.97	0.883	0.728	0.796	0.84425	0.10513
ENSGALP00000014092	N(G),N(G)-dimethylarginine dimethylaminohydrolase 1-like	DDAH1	24771	136|-|68|81	1.276	-	0.813	1.294	1.12767	0.272658
ENSGALP00000014097	destrin-like	DSTN	25784	1529|2334|1342|1202	1.105	1.032	1.235	1.223	1.14875	0.0974624
ENSGALP00000014100	UPF0690 protein C1orf52 homolog	C8H1ORF52	29321	37|63|30|34	-	0.596	-	-	0.596	-
ENSGALP00000014104	ras-associated and pleckstrin homology domains-containing protein 1		163478	-|35|58|44	-	-	1.184	0.777	0.9805	0.287792
ENSGALP00000014105	putative solute carrier family 25 member 5 variant 1	SLC25A5	41597	1814|2451|2177|1774	0.959	1.263	1.198	1.578	1.2495	0.255041
ENSGALP00000014143	programmed cell death protein 4	PDCD4	63346	442|365|389|394	1.152	1.101	0.901	1.018	1.043	0.109596
ENSGALP00000014151	traB domain-containing protein		53087	73|79|106|38	1.272	0.728	0.959	-	0.986333	0.273028
ENSGALP00000014173	ras suppressor protein 1		38254	252|284|159|141	0.733	0.94	0.992	1.105	0.9425	0.155727
ENSGALP00000014189	phosphotriesterase-related protein	PTER	47041	80|-|84|55	1.035	-	0.833	0.706	0.858	0.165919
ENSGALP00000014191	cytochrome P450 20A1	CYP20A1	61311	108|125|120|151	0.676	1.543	0.989	1.097	1.07625	0.358747
ENSGALP00000014204	alpha-aspartyl dipeptidase		30814	56|-|64|26	0.809	-	0.635	-	0.722	0.123037
ENSGALP00000014205	protein FAM188A-like	FAM188A	58324	80|46|50|36	0.679	-	-	-	0.679	-
ENSGALP00000014219	39S ribosomal protein L41-A, mitochondrial	MRPL41	20045	59|47|122|73	1.018	-	0.779	1.01	0.935667	0.135736
ENSGALP00000014223	WD repeat-containing protein 85	DPH7	52082	-|37|64|-	-	-	0.758	-	0.758	-
ENSGALP00000014233	calcineurin B	HZGJ	24269	108|159|150|127	1.186	0.866	1.066	0.892	1.0025	0.151159
ENSGALP00000014261	di-N-acetylchitobiase	CTBS	50214	277|210|364|145	1.248	1.434	0.983	1.032	1.17425	0.207943
ENSGALP00000014265	Chain A, Crystal Structure Of The Gtp-Bound Rab1a In Complex With The Coiled- Coil Domain Of Lida From Legionella Pneumophila		28397	1814|2107|2108|1639	1.216	1.142	1.316	1.094	1.192	0.0967057
ENSGALP00000014273	neurobeachin-like 1	NBEAL1	357525	180|194|201|161	0.708	0.759	0.654	0.928	0.76225	0.118525
ENSGALP00000014280	protein transport protein Sec23A	SEC23B	96040	1202|1327|1298|1127	0.966	1.149	1.017	1.228	1.09	0.120042
ENSGALP00000014285	Neural Wiskott-Aldrich syndrome protein, partial	WASL	65238	83|100|65|51	1.205	0.959	0.916	0.878	0.9895	0.147428
ENSGALP00000014298	60S ribosomal protein L12	RPL12	22765	763|603|760|699	1.151	1.089	1.134	1.025	1.09975	0.0562813
ENSGALP00000014308	T-complex protein 1 subunit delta	CCT4	70743	1249|1388|1127|1198	0.875	0.804	0.748	0.846	0.81825	0.0551626
ENSGALP00000014314	deoxyribonuclease-2-beta precursor	DNASE2B	46542	184|127|263|113	0.618	1.031	0.797	0.839	0.82125	0.169518
ENSGALP00000014321	NADH dehydrogenase	NDUFA5	15874	418|573|429|332	1.364	1.13	1.354	1.476	1.331	0.144964
ENSGALP00000014328	fermitin family homolog 1-like	FERMT1	95049	150|131|130|121	0.719	0.91	0.849	1.307	0.94625	0.253347
ENSGALP00000014331	aftiphilin	AFTPH	108269	92|121|64|107	0.812	0.693	-	1.09	0.865	0.203738
ENSGALP00000014341	V-type proton ATPase subunit S1 precursor	ATP6AP1	56852	-|67|91|-	-	1.184	1.085	-	1.1345	0.0700036
ENSGALP00000014343	FK506-binding protein 15	FKBP15	155218	390|318|334|369	1.119	0.93	0.974	0.902	0.98125	0.0964965
ENSGALP00000014372	U4/U6 small nuclear ribonucleoprotein Prp4	PRPF4	71309	117|32|44|63	0.848	-	0.543	0.944	0.778333	0.209381
ENSGALP00000014379	dnaJ homolog subfamily C member 10	DNAJC10	111419	460|574|473|463	0.924	1.004	0.879	1.037	0.961	0.0723832
ENSGALP00000014383	fragile X mental retardation syndrome-related protein 1	FXR1	83671	345|414|298|324	0.752	0.839	0.781	0.715	0.77175	0.052341
ENSGALP00000014389	COMM domain-containing protein 5	COMMD5	29813	105|104|128|91	0.907	0.96	1.128	0.879	0.9685	0.111512
ENSGALP00000014415	uncharacterized protein LOC770885 isoform 2	VTI1A	28063	111|93|134|106	0.947	0.848	0.847	0.71	0.838	0.0973756
ENSGALP00000014465	1-phosphatidylinositol-4,5-bisphosphate phosphodiesterase beta-4		174724	287|290|234|230	1.154	0.861	0.855	0.928	0.9495	0.140291
ENSGALP00000014471	RecName: Full=Ubiquitin carboxyl-terminal hydrolase 13; AltName: Full=Deubiquitinating enzyme 13; AltName: Full=Ubiquitin thioesterase 13; AltName: Full=Ubiquitin-specific-processing protease 13	USP13	111626	112|133|137|77	1.445	1.231	0.779	0.81	1.06625	0.325971
ENSGALP00000014481	dnaJ homolog subfamily B member 4 isoform 2	DNAJB4	47494	126|116|-|103	1.103	1.468	-	1.428	1.333	0.200187
ENSGALP00000014492	calcium-dependent secretion activator 2	CADPS2	162406	52|84|38|62	-	0.71	0.374	0.814	0.632667	0.229968
ENSGALP00000014503	caspase-7	CASP7	43065	129|124|90|73	0.857	0.586	-	-	0.7215	0.191626
ENSGALP00000014506	ectonucleoside triphosphate diphosphohydrolase 8		63090	192|81|116|119	0.893	0.721	1.314	0.82	0.937	0.26103
ENSGALP00000014509	FUBP1 protein	FUBP1	62712	609|560|561|507	0.886	0.587	0.76	0.673	0.7265	0.127652
ENSGALP00000014530	NHL repeat-containing protein 2	NHLRC2	95917	95|177|132|166	0.865	1.034	0.748	0.847	0.8735	0.118722
ENSGALP00000014542	TPA: predicted NADPH oxidase activator 1	NOXA1	73602	35|29|52|60	-	-	1.044	0.956	1	0.0622254
ENSGALP00000014543	alpha-aminoadipic semialdehyde synthase, mitochondrial	AASS	122490	380|318|308|294	1.382	1.316	0.372	1.101	1.04275	0.462981
ENSGALP00000014571	epithelial cell adhesion molecule precursor	EPCAM	43007	619|749|787|-	0.642	-	-	-	0.642	-
ENSGALP00000014578	mitofusin-1		101695	51|96|30|96	-	0.547	-	0.976	0.7615	0.303349
ENSGALP00000014585	protein FAM3C	FAM3C	31772	275|266|219|237	1.107	0.883	0.946	0.745	0.92025	0.150154
ENSGALP00000014596	guanine nucleotide-binding protein subunit beta-4-like	GNB4	41042	515|454|477|323	0.889	0.942	0.782	0.983	0.899	0.0869751
ENSGALP00000014598	putative GTP-binding protein Parf		102175	102|106|60|80	-	2.268	-	-	2.268	-
ENSGALP00000014599	sorcin	SRI	24307	333|248|254|280	0.582	0.522	0.815	0.607	0.6315	0.127427
ENSGALP00000014641	Endothelial differentiation-related factor 1 like protein		22742	121|80|125|120	1.076	1.038	1.181	0.968	1.06575	0.0889058
ENSGALP00000014649	TNF receptor-associated factor 2		73068	37|65|42|32	-	0.655	1.023	-	0.839	0.260215
ENSGALP00000014651	GPI-anchor transamidase precursor	PIGK	50281	71|80|29|111	0.611	0.759	-	0.849	0.739667	0.120172
ENSGALP00000014692	neutral alpha-glucosidase C	GANC	125965	1208|1076|1079|928	1.095	0.912	1.345	0.909	1.06525	0.205787
ENSGALP00000014700	TBC1 domain family member 8B	TBC1D8B	138044	223|147|137|121	0.748	1.575	0.949	0.849	1.03025	0.372322
ENSGALP00000014737	vacuolar ATPase assembly integral membrane protein VMA21	VMA21	12758	-|102|-|-	-	0.112	-	-	0.112	-
ENSGALP00000014741	inositol-trisphosphate 3-kinase B		54630	93|80|42|70	1.101	0.594	-	0.637	0.777333	0.281127
ENSGALP00000014746	10 kDa heat shock protein, mitochondrial	HSPE1	15894	454|474|542|508	1.061	0.92	1.009	0.988	0.9945	0.0583809
ENSGALP00000014747	high mobility group protein B3 isoform 1	HMGB3	37493	301|279|272|261	1.08	1.296	1.326	1.156	1.2145	0.116314
ENSGALP00000014752	NADH dehydrogenase	NDUFB5	24138	246|275|318|197	0.853	0.898	1.11	0.964	0.95625	0.11218
ENSGALP00000014758	endoplasmic reticulum mannosyl-oligosaccharide 1,2-alpha-mannosidase		91770	126|198|188|61	0.705	0.825	0.859	0.955	0.836	0.103234
ENSGALP00000014761	chaperone activity of bc1 complex-like, mitochondrial	ADCK3	88110	228|329|118|215	0.9	0.943	0.741	0.912	0.874	0.0904986
ENSGALP00000014766	myotubularin-related protein 1	MTMR1	80635	211|251|189|173	0.643	0.828	0.668	0.796	0.73375	0.0918636
ENSGALP00000014768	EH domain-containing protein 3	EHD3	74908	1382|1515|1386|1552	0.892	1.037	0.95	1.081	0.99	0.0850372
ENSGALP00000014791	myotubularin		80419	131|143|119|114	0.679	0.906	0.941	0.887	0.85325	0.1183
ENSGALP00000014793	synaptosomal-associated protein 23	SNAP23	27220	449|351|364|337	1.158	0.868	0.676	0.866	0.892	0.198884
ENSGALP00000014813	dipeptidyl peptidase 2		60197	136|102|188|104	0.835	0.898	0.958	0.837	0.882	0.0584979
ENSGALP00000014820	N-alpha-acetyltransferase 38, NatC auxiliary subunit isoform 2	LSM8	11303	383|401|410|448	1.109	0.878	1.069	0.858	0.9785	0.128894
ENSGALP00000014828	PIT 54 protein precursor		62978	1352|1785|1561|1172	1.313	1.327	0.771	1.181	1.148	0.259797
ENSGALP00000014829	THUMP domain-containing protein 2-like	THUMPD2	69646	40|-|-|-	0.824	-	-	-	0.824	-
ENSGALP00000014876	nicastrin	NCSTN	89312	99|102|131|63	0.934	0.81	0.996	0.653	0.84825	0.151403
ENSGALP00000014905	serine/threonine-protein kinase MRCK alpha	CDC42BPA	237214	191|336|112|175	0.753	0.916	0.74	0.917	0.8315	0.0982938
ENSGALP00000014912	protein S100-A11		13953	280|213|283|229	1.34	1.101	1.614	0.845	1.225	0.328797
ENSGALP00000014935	fragile X mental retardation protein 1 homolog B isoform 1	FMR1	85884	245|243|274|254	0.638	0.689	0.527	0.686	0.635	0.0756968
ENSGALP00000015000	Chain A, The Catalytic Fragment Of Poly(Adp-Ribose) Polymerase Complexed With Carba-Nad		139848	-|618|-|277	-	0.99	-	1.098	1.044	0.0763675
ENSGALP00000015016	alkyldihydroxyacetonephosphate synthase, peroxisomal	AGPS	84090	197|225|185|173	1.022	1.124	1.084	1.098	1.082	0.0432974
ENSGALP00000015027	Golgi resident protein GCP60	ACBD3	68696	-|485|-|-	-	0.824	-	-	0.824	-
ENSGALP00000015034	E3 ubiquitin-protein ligase UBR1	UBR1	238801	129|155|21|41	1.54	1.164	-	0.639	1.11433	0.452549
ENSGALP00000015053	shootin-1		102544	133|125|125|101	0.734	0.97	0.797	0.657	0.7895	0.133258
ENSGALP00000015059	metaxin-2 isoform 2	MTX2	35522	116|60|82|-	1.213	0.759	1.527	-	1.16633	0.386121
ENSGALP00000015063	Chain C, Crystal Structure Of Native Chicken Fibrinogen With Two Different Bound Ligands	FGG	59011	319|387|245|201	0.82	1.295	0.649	0.994	0.9395	0.275694
ENSGALP00000015068	uncharacterized protein LOC100857197		74677	150|149|114|45	1.012	0.908	0.783	-	0.901	0.11466
ENSGALP00000015087	protein lunapark		55118	106|-|68|76	0.659	-	0.988	0.697	0.781333	0.179984
ENSGALP00000015093	RNA-binding protein with serine-rich domain 1	RNPS1	38698	42|35|-|27	0.918	1.06	-	-	0.989	0.100409
ENSGALP00000015101	acyl-coenzyme A thioesterase 2, mitochondrial-like		58346	769|690|558|658	0.791	0.907	0.701	1.034	0.85825	0.144355
ENSGALP00000015103	n-chimaerin-like	CHN1	63560	48|75|30|29	1.363	0.801	-	-	1.082	0.397394
ENSGALP00000015108	telomere length regulation protein TEL2 homolog, partial	TELO2	95178	97|-|-|-	1.32	-	-	-	1.32	-
ENSGALP00000015110	TRAF2 and NCK-interacting protein kinase	TNIK	164789	-|-|77|56	-	-	0.863	-	0.863	-
ENSGALP00000015160	A-kinase anchor protein 9		561704	162|322|235|200	0.928	0.989	0.763	0.783	0.86575	0.110258
ENSGALP00000015163	cystic fibrosis transmembrane conductance regulator		197463	-|504|-|232	-	1.017	-	1.074	1.0455	0.0403051
ENSGALP00000015171	obg-like ATPase 1	OLA1	59276	694|590|768|573	1.096	1.131	1.005	1.056	1.072	0.0541664
ENSGALP00000015176	eukaryotic translation initiation factor 3 subunit A-like		191004	1353|1442|1144|1283	0.81	1.126	0.85	1.041	0.95675	0.1513
ENSGALP00000015182	hypothetical protein LOC100548903	RBM25	123628	-|-|46|-	-	-	1.052	-	1.052	-
ENSGALP00000015190	zinc finger FYVE domain-containing protein 1	ZFYVE1	104040	38|42|40|23	-	0.907	-	-	0.907	-
ENSGALP00000015199	mitogen-activated protein kinase kinase kinase MLT		112962	51|46|46|63	1.038	1.157	-	1.174	1.123	0.0741013
ENSGALP00000015204	hematological and neurological expressed 1-like protein	HN1L	15621	-|-|-|108	-	-	-	1.208	1.208	-
ENSGALP00000015213	hypothetical protein LOC694878	DPF3	58081	61|38|-|-	0.634	-	-	-	0.634	-
ENSGALP00000015229	CAPN2	CAPN2	92813	169|281|156|242	0.75	0.99	0.896	0.77	0.8515	0.112705
ENSGALP00000015237	lanosterol 14-alpha demethylase	CYP51	64120	40|37|50|66	0.677	-	0.858	1.276	0.937	0.307215
ENSGALP00000015246	thioredoxin-dependent peroxide reductase, mitochondrial-like	PRDX3	32810	851|744|772|853	1.187	0.909	1.106	1.04	1.0605	0.117537
ENSGALP00000015257	ribosome-binding protein 1	RRBP1	147420	819|691|723|504	0.992	1.007	1.134	0.992	1.03125	0.068864
ENSGALP00000015260	Translocation protein SEC62, partial	SEC62	64284	80|-|75|76	1.167	-	1.209	0.937	1.10433	0.146429
ENSGALP00000015277	F-actin-capping protein subunit alpha-2		39935	562|1034|869|626	0.91	0.938	0.927	0.884	0.91475	0.0235142
ENSGALP00000015287	caveolin 1		24334	262|177|140|109	0.94	0.817	1.168	0.825	0.9375	0.163618
ENSGALP00000015293	testin		61963	264|313|-|164	1.036	0.843	-	0.543	0.807333	0.248428
ENSGALP00000015333	TIA1 cytotoxic granule-associated RNA binding protein-like 1, isoform CRA_b	TIA1	49963	108|194|91|94	0.652	0.984	0.857	0.839	0.833	0.136838
ENSGALP00000015342	hypothetical protein RCJMB04_22n8	BAG3	71295	355|353|359|244	0.789	0.78	0.645	0.601	0.70375	0.0950276
ENSGALP00000015343	uncharacterized protein LOC421337		270015	374|416|498|292	0.675	0.963	0.635	0.979	0.813	0.183288
ENSGALP00000015359	phosphatidylinositide phosphatase SAC2	INPP5F	155442	31|59|42|28	-	1.65	-	-	1.65	-
ENSGALP00000015366	peptidyl-prolyl cis-trans isomerase D	PPID	52717	584|509|514|441	1.115	1.183	1.341	1.061	1.175	0.121403
ENSGALP00000015369	MOSC domain-containing protein 1, mitochondrial		45367	302|340|247|192	0.859	0.897	1.223	0.775	0.9385	0.196397
ENSGALP00000015372	exonuclease 3'-5' domain-containing protein 2	EXD2	82555	-|40|50|83	-	0.822	-	0.853	0.8375	0.0219203
ENSGALP00000015396	SEC23-interacting protein	SEC23IP	127064	342|314|286|317	0.982	0.827	0.974	1.046	0.95725	0.0926188
ENSGALP00000015408	EF-hand calcium-binding domain-containing protein 1 isoform 2	EFCAB1	31000	72|65|54|40	0.947	-	0.888	-	0.9175	0.0417193
ENSGALP00000015409	RecName: Full=Alpha-actinin-1; AltName: Full=Alpha-actinin cytoskeletal isoform; AltName: Full=F-actin cross-linking protein; AltName: Full=Non-muscle alpha-actinin-1		119390	1611|1505|1435|1187	1.049	0.907	0.871	0.786	0.90325	0.109613
ENSGALP00000015412	cell division protein kinase 6	CDK6	42892	67|113|104|55	-	0.7	-	-	0.7	-
ENSGALP00000015413	programmed cell death protein 10	PDCD10	31378	152|171|138|85	1.103	0.807	0.833	0.957	0.925	0.135519
ENSGALP00000015425	serine/threonine-protein kinase MARK1	MARK1	107133	-|69|48|63	-	-	1.116	1.097	1.1065	0.013435
ENSGALP00000015431	WD repeat-containing protein 11		160229	180|176|162|178	-	1.233	0.729	0.726	0.896	0.291854
ENSGALP00000015447	coiled-coil domain-containing protein 132	VPS50	130112	87|-|174|-	0.648	-	0.801	-	0.7245	0.108187
ENSGALP00000015453	rab3 GTPase-activating protein non-catalytic subunit	RAB3GAP2	186047	274|288|259|223	0.797	0.916	0.807	1.236	0.939	0.205204
ENSGALP00000015455	calcium-independent phospholipase A2-gamma	PNPLA8	112012	-|46|-|-	-	0.88	-	-	0.88	-
ENSGALP00000015482	probable acyl coa dehydrogenase 6-like		57250	253|221|299|196	0.893	1.036	0.814	0.624	0.84175	0.171799
ENSGALP00000015493	vesicle transport through interaction with t-SNAREs homolog 1B	VTI1B	31050	66|-|71|38	0.804	-	1.014	-	0.909	0.148492
ENSGALP00000015508	retinol dehydrogenase 12		41065	69|118|84|66	-	0.959	0.824	-	0.8915	0.0954594
ENSGALP00000015517	calcium-binding mitochondrial carrier protein Aralar2	SLC25A13	87937	1465|1842|1576|1568	0.953	1.013	1.032	1.309	1.07675	0.158452
ENSGALP00000015519	calcium-binding mitochondrial carrier protein Aralar1	SLC25A12	89270	884|1044|1154|1078	0.793	0.882	0.748	1.139	0.8905	0.174773
ENSGALP00000015528	importin subunit alpha-4	KPNA4	61482	136|159|315|217	0.572	-	0.825	1.027	0.808	0.227976
ENSGALP00000015531	cytoplasmic dynein 1 intermediate chain 2-like	DYNC1I2	80827	371|432|312|335	0.922	0.663	0.936	0.742	0.81575	0.134809
ENSGALP00000015548	intraflagellar transport protein 80 homolog	IFT80	109033	98|37|18|52	1.241	-	-	0.946	1.0935	0.208596
ENSGALP00000015553	pleckstrin-2	PLEK2	51440	45|103|48|35	-	0.774	1.391	-	1.0825	0.436285
ENSGALP00000015560	RecName: Full=Eukaryotic translation initiation factor 2 subunit 1; AltName: Full=Eukaryotic translation initiation factor 2 subunit alpha; Short=eIF-2-alpha; Short=eIF-2A; Short=eIF-2alpha	EIF2S1	43133	553|650|634|611	0.783	0.916	0.888	1.003	0.8975	0.0906881
ENSGALP00000015565	isoleucine--tRNA ligase, mitochondrial precursor	IARS2	133318	1049|1086|1036|803	0.991	0.94	1.012	0.957	0.975	0.0325269
ENSGALP00000015572	V-type proton ATPase subunit D	ATP6V1D	36737	153|121|91|99	0.781	0.591	-	0.612	0.661333	0.104165
ENSGALP00000015593	membrane protein, palmitoylated 5 (MAGUK p55 subfamily member 5)	MPP5	92178	140|105|44|46	0.979	0.978	-	-	0.9785	0.000707107
ENSGALP00000015596	Golgi reassembly-stacking protein 2	GORASP2	49350	259|218|418|239	1.027	0.922	0.91	0.947	0.9515	0.0526403
ENSGALP00000015601	Chain A, 1.6 Angstrom Crystal Structure Of The Human Neuroreceptor Anchoring And Molybdenum Cofactor Biosynthesis Protein Gephyrin		88712	76|-|140|-	0.625	-	0.776	-	0.7005	0.106773
ENSGALP00000015615	putative signal recognition particle 14 kDa variant 4	SRP14	19022	60|92|39|-	1.245	-	-	-	1.245	-
ENSGALP00000015618	ovocalyxin-32 precursor	RARRES1	36424	422|491|282|467	2.336	1.581	1.53	1.285	1.683	0.454102
ENSGALP00000015619	twinfilin 1	TWF1	25286	190|101|118|58	0.737	0.812	0.92	1.045	0.8785	0.134026
ENSGALP00000015623	bifunctional aminoacyl-tRNA synthetase	EPRS	230743	1781|2332|1944|1420	0.926	1.083	0.94	1.202	1.03775	0.130472
ENSGALP00000015626	Chain A, The Structure Of Chicken Mitochondrial Pepck.		31652	139|299|142|150	0.782	0.779	0.653	0.845	0.76475	0.0804752
ENSGALP00000015672	hypothetical protein RCJMB04_8m5	GFM1	96729	504|557|506|553	0.979	0.922	0.911	1.043	0.96375	0.0606596
ENSGALP00000015675	2900064A13Rik protein	EMC7	31587	51|67|64|49	1.17	1	0.972	0.796	0.9845	0.153122
ENSGALP00000015687	alpha-2 type I collagen	COL1A2	145670	52|44|53|68	-	-	-	0.916	0.916	-
ENSGALP00000015688	cell death regulator Aven	AVEN	44580	103|74|69|31	0.673	-	-	-	0.673	-
ENSGALP00000015699	latexin	LXN	29234	291|305|265|266	1.377	0.857	1.106	0.541	0.97025	0.356349
ENSGALP00000015707	kynurenine/alpha-aminoadipate aminotransferase, mitochondrial	AADAT	56350	188|220|335|162	1.122	0.741	1.099	0.721	0.92075	0.219457
ENSGALP00000015708	short/branched chain specific acyl-CoA dehydrogenase, mitochondrial		57815	890|1408|1005|649	1.586	1.358	0.914	1.955	1.45325	0.435599
ENSGALP00000015722	UPF0609 protein C4orf27 homolog	HPF1	51044	52|106|43|57	-	0.784	-	-	0.784	-
ENSGALP00000015735	hypothetical protein RCJMB04_9h4	SSB	65681	585|724|600|655	1.024	0.968	1.213	1.208	1.10325	0.125951
ENSGALP00000015741	mitotic checkpoint protein BUB3	BUB3	51577	438|450|372|367	1.015	0.807	1.021	0.893	0.934	0.103183
ENSGALP00000015780	tetratricopeptide repeat protein 38-like	TTC38	62241	1403|1641|1473|1188	1.188	1.538	1.268	1.805	1.44975	0.2802
ENSGALP00000015781	NADH dehydrogenase	NDUFS7	28293	-|-|-|209	-	-	-	1.076	1.076	-
ENSGALP00000015808	cytoplasmic dynein 1 intermediate chain 1-like isoform 1	DYNC1I1	81775	108|60|107|17	-	-	0.639	-	0.639	-
ENSGALP00000015832	C-terminal-binding protein 2		61837	236|-|121|83	0.974	-	1.367	0.812	1.051	0.2854
ENSGALP00000015837	RNA polymerase II-associated protein 3	RPAP3	100630	59|81|68|74	0.605	0.625	1.106	0.827	0.79075	0.232861
ENSGALP00000015840	protein FAM98B	FAM98B	53960	187|153|180|145	0.859	1.078	0.992	1.328	1.06425	0.197569
ENSGALP00000015853	glycoprotein-N-acetylgalactosamine 3-beta-galactosyltransferase 1	C1GALT1	51205	-|65|-|-	-	0.765	-	-	0.765	-
ENSGALP00000015855	hexokinase-2		122653	-|1278|-|-	-	1	-	-	1	-
ENSGALP00000015862	monocarboxylate transporter 2	SLC16A7	61886	99|20|97|-	0.554	-	-	-	0.554	-
ENSGALP00000015873	RAB, member of RAS oncogene family-like 2B		31421	48|61|65|45	-	0.695	0.823	-	0.759	0.0905097
ENSGALP00000015877	ubiquitin carboxyl-terminal hydrolase 15 isoform 1		134750	-|238|150|-	-	0.876	0.773	-	0.8245	0.072832
ENSGALP00000015891	dedicator of cytokinesis protein 1		263227	248|371|325|259	0.914	1.101	1.01	1.074	1.02475	0.0831119
ENSGALP00000015892	N-alpha-acetyltransferase 15, NatA auxiliary subunit	NAA15	121907	309|-|250|258	0.659	-	0.907	1.037	0.867667	0.192045
ENSGALP00000015897	golgin subfamily B member 1		458302	758|1034|648|525	0.906	0.795	0.925	0.916	0.8855	0.0608304
ENSGALP00000015909	ras-related protein Rab-33B	RAB33B	30320	208|158|171|169	0.86	0.795	0.757	0.629	0.76025	0.0972878
ENSGALP00000015915	protein MON2 homolog	MON2	217481	-|357|240|-	-	-	0.856	-	0.856	-
ENSGALP00000015927	microsomal glutathione S-transferase 2 isoform 2	MGST2	15583	135|190|342|159	0.651	0.993	0.973	0.541	0.7895	0.228049
ENSGALP00000015930	protein phosphatase 1H	PPM1H	62638	263|192|244|83	0.904	0.891	0.916	1.103	0.9535	0.100188
ENSGALP00000015952	neudesin-like, partial	NENF	21893	-|-|74|74	-	-	0.466	1.11	0.788	0.455377
ENSGALP00000015963	serine/threonine-protein phosphatase 2A 56 kDa regulatory subunit alpha isoform	PPP2R5A	70553	300|207|253|256	0.762	0.858	0.751	0.823	0.7985	0.0507576
ENSGALP00000015964	60S ribosomal protein L18a, partial	C12orf66	26651	-|236|272|276	-	-	-	0.986	0.986	-
ENSGALP00000015971	exportin-T	XPOT	127075	187|184|195|196	0.739	1.001	1.052	1.197	0.99725	0.191141
ENSGALP00000015978	intron-binding protein aquarius	AQR	200594	186|466|234|200	0.798	0.9	0.801	-	0.833	0.0580431
ENSGALP00000015982	serine/threonine-protein kinase TBK1	TBK1	100357	54|66|66|49	-	1.194	0.854	-	1.024	0.240416
ENSGALP00000015986	Integrator complex subunit 7	INTS7	135123	-|41|-|-	-	0.578	-	-	0.578	-
ENSGALP00000016024	calcium/calmodulin-dependent protein kinase type 1D-like		54205	84|142|185|144	0.861	0.734	0.801	0.555	0.73775	0.132417
ENSGALP00000016076	GRB2-associated-binding protein 1 isoform 2	GAB1	86854	41|57|55|62	-	1.124	-	0.81	0.967	0.222032
ENSGALP00000016081	serine/threonine-protein kinase D1	PRKD1	115584	65|134|109|53	-	0.769	0.701	-	0.735	0.0480833
ENSGALP00000016102	hypothetical protein RCJMB04_6n5		145287	112|-|24|61	0.804	-	-	-	0.804	-
ENSGALP00000016105	echinoderm microtubule-associated protein-like 4-like	EML4	129784	547|629|605|595	0.822	0.797	0.902	0.875	0.849	0.0480208
ENSGALP00000016108	sec1 family domain-containing protein 1	SCFD1	85658	624|643|554|502	0.89	1.176	1.118	1.309	1.12325	0.174851
ENSGALP00000016124	striatin-3 isoform 2		105055	168|164|173|163	0.82	1.046	0.744	0.863	0.86825	0.128308
ENSGALP00000016133	nuclear pore complex protein Nup107-like	NUP107	122594	64|218|212|203	-	0.992	1.174	0.71	0.958667	0.233789
ENSGALP00000016142	solute carrier family 35 member B1-like, partial		41298	33|39|-|38	-	1.002	-	-	1.002	-
ENSGALP00000016152	E3 ubiquitin-protein ligase HECTD1	HECTD1	327048	20|53|36|65	-	0.737	-	-	0.737	-
ENSGALP00000016162	cytoplasmic dynein 2 light intermediate chain 1	DYNC2LI1	49725	93|56|40|45	0.982	0.757	-	0.912	0.883667	0.115145
ENSGALP00000016168	rab-3A-interacting protein		62369	73|-|112|93	0.865	-	0.802	0.757	0.808	0.0542494
ENSGALP00000016175	ATP-binding cassette sub-family E member 1	ABCE1	84404	411|454|418|321	1.013	0.961	0.831	1.093	0.9745	0.109998
ENSGALP00000016177	Chain A, Triclinic Hen Lysozyme Crystallized At 313k From A D2o Solution	LYZ	18871	80|174|125|139	1.242	1.023	1.022	0.781	1.017	0.18831
ENSGALP00000016182	leucine-rich PPR motif-containing protein, mitochondrial	LRPPRC	188401	848|1103|1060|893	0.864	1.075	1.102	1.237	1.0695	0.154243
ENSGALP00000016195	methylmalonic aciduria type A protein, mitochondrial	MMAA	56387	103|89|-|62	1.371	0.913	-	-	1.142	0.323855
ENSGALP00000016196	T-complex protein 1 subunit beta	CCT2	70818	1880|2262|1555|1447	1.212	0.823	0.795	0.889	0.92975	0.192249
ENSGALP00000016198	mothers against decapentaplegic homolog 1	SMAD1	60741	69|145|-|71	-	0.483	-	-	0.483	-
ENSGALP00000016205	iron-sulfur protein NUBPL	NUBPL	39827	75|72|-|30	0.975	0.674	-	-	0.8245	0.212839
ENSGALP00000016207	U6 snRNA-associated Sm-like protein LSm6	LSM6	12652	65|61|46|32	1.029	-	-	-	1.029	-
ENSGALP00000016252	cathepsin E-A-like		51120	70|-|-|-	1.002	-	-	-	1.002	-
ENSGALP00000016257	putative hydroxypyruvate isomerase		33364	468|490|359|296	1.066	0.891	0.987	0.937	0.97025	0.0749105
ENSGALP00000016259	putative protein arginine N-methyltransferase 10-like	PRMT9	110354	-|80|-|30	-	1.054	-	-	1.054	-
ENSGALP00000016263	sorting nexin-6	SNX6	59511	407|607|373|374	1.004	1.001	0.928	1.022	0.98875	0.0415482
ENSGALP00000016266	cofilin-2	CFL2	26369	597|636|660|499	0.968	1.111	1.097	1.57	1.1865	0.263644
ENSGALP00000016287	BRCA1-A complex subunit BRE	BRE	49942	-|68|41|30	-	0.679	-	-	0.679	-
ENSGALP00000016295	hypothetical protein	CNOT2	63898	59|-|62|65	0.634	-	0.654	0.745	0.677667	0.0591636
ENSGALP00000016308	signal recognition particle 54 kDa protein isoform 2	SRP54	71432	421|574|516|328	-	1.113	1.095	1.146	1.118	0.025865
ENSGALP00000016318	receptor protein tyrosine phosphatase LAR	PTPRF	242621	270|-|-|-	0.551	-	-	-	0.551	-
ENSGALP00000016334	proteasome subunit alpha type 6, partial	PSMA6	33875	434|388|357|205	1.084	1.171	1.12	1.291	1.1665	0.0903493
ENSGALP00000016337	LPS-responsive vesicle trafficking, beach and anchor containing	LRBA	362460	1543|1340|1245|1133	0.817	1.045	0.902	1.106	0.9675	0.131819
ENSGALP00000016363	heterochromatin protein 1-binding protein 3	HP1BP3	85827	405|434|367|356	1.015	0.863	1.159	0.861	0.9745	0.142589
ENSGALP00000016375	eukaryotic translation initiation factor 4 gamma 3	EIF4G3	212015	748|721|-|544	0.915	0.833	-	0.906	0.884667	0.0449704
ENSGALP00000016414	arfaptin-1		54808	-|-|678|464	-	-	1.139	1.036	1.0875	0.072832
ENSGALP00000016416	ERI1 exoribonuclease 3	ERI3	35578	172|137|103|54	1.174	1.012	1.036	0.87	1.023	0.124499
ENSGALP00000016450	uncharacterized protein LOC421428	GLO1	27281	633|482|684|528	1.469	0.95	1.047	0.95	1.104	0.247592
ENSGALP00000016469	translation initiation factor eIF-2B subunit gamma-like	EIF2B3	63132	128|82|136|77	0.734	0.887	0.699	0.633	0.73825	0.107646
ENSGALP00000016480	cap-specific mRNA (nucleoside-2'-O-)-methyltransferase 1-like	CMTR1	116038	31|31|24|23	1.826	-	-	-	1.826	-
ENSGALP00000016481	protein transport protein Sec23A	SEC23A	96170	705|1070|793|757	1.061	1.841	0.758	1.023	1.17075	0.466716
ENSGALP00000016483	tetraspanin-8	TSPAN8	31660	23|85|32|28	-	1.507	-	-	1.507	-
ENSGALP00000016509	probable global transcription activator SNF2L2-like, partial	SMARCA2	217785	389|647|448|314	0.788	0.858	1.008	0.664	0.8295	0.143512
ENSGALP00000016521	adenosine 3'-phospho 5'-phosphosulfate transporter 1		53735	67|54|56|40	0.959	1.083	-	-	1.021	0.0876812
ENSGALP00000016523	heat shock cognate protein HSP 90-beta	HSP90AB1	107201	2410|2393|2173|1973	0.674	0.444	0.686	1.06	0.716	0.254941
ENSGALP00000016536	heat shock 70 kDa protein 4L	HSPA4L	119028	1668|2145|2054|1576	0.939	0.988	1.126	0.872	0.98125	0.107577
ENSGALP00000016538	calpain-1 catalytic subunit	CAPN11	91385	1290|1406|1174|1051	0.973	0.909	1.02	0.908	0.9525	0.0543108
ENSGALP00000016543	cutaneous T-cell lymphoma-associated antigen 5		185395	257|295|284|180	-	-	0.885	-	0.885	-
ENSGALP00000016557	ubiquinone biosynthesis monooxygenase COQ6	COQ6	55772	68|76|52|73	1.467	-	-	-	1.467	-
ENSGALP00000016566	ectonucleoside triphosphate diphosphohydrolase 5	ENTPD5	56429	67|120|-|-	0.899	0.951	-	-	0.925	0.0367696
ENSGALP00000016583	membrane-associated progesterone receptor component 2	PGRMC2	25335	318|295|224|125	0.83	0.776	0.99	0.69	0.8215	0.126263
ENSGALP00000016585	methylmalonate-semialdehyde dehydrogenase	ALDH6A1	67894	1450|1614|1182|1362	1.083	0.989	1.1	1.151	1.08075	0.067648
ENSGALP00000016622	epididymal secretory protein E1 precursor	NPC2	20492	198|-|-|137	1.551	-	-	0.984	1.2675	0.40093
ENSGALP00000016623	nucleosome assembly protein 1-like 1		56567	362|439|536|533	1.232	1.037	1.126	1.082	1.11925	0.083488
ENSGALP00000016629	peroxiredoxin-1	PRDX1	29221	1537|1722|1680|1695	1.158	1.286	1.162	1.02	1.1565	0.108681
ENSGALP00000016630	alcohol dehydrogenase	AKR1A1	46176	645|764|509|467	0.801	0.89	0.719	0.554	0.741	0.142892
ENSGALP00000016641	oxysterol-binding protein-related protein 8	OSBPL8	128767	100|42|70|56	1.059	-	0.689	-	0.874	0.26163
ENSGALP00000016660	hypothetical protein RCJMB04_1i4		102963	-|113|-|-	-	0.867	-	-	0.867	-
ENSGALP00000016696	unnamed protein product		214574	96|-|21|46	0.971	-	-	-	0.971	-
ENSGALP00000016711	GMP synthase	GMPS	99212	694|779|592|436	0.917	0.883	1.085	1.036	0.98025	0.0958101
ENSGALP00000016734	dynactin subunit 6 isoform 1	DCTN6	24955	42|-|88|61	0.992	-	-	0.944	0.968	0.0339411
ENSGALP00000016735	radial spoke head protein 9 homolog	RSPH9	36571	81|108|86|113	-	1.425	-	0.558	0.9915	0.613062
ENSGALP00000016742	acetyl-coenzyme A transporter 1	SLC33A1	68425	53|52|51|20	-	0.857	-	-	0.857	-
ENSGALP00000016743	epoxide hydrolase 1-like		65482	587|786|506|475	1.269	1.109	0.894	1.063	1.08375	0.154262
ENSGALP00000016773	serine/threonine-protein kinase Nek9	NEK9	137270	-|115|-|-	-	0.643	-	-	0.643	-
ENSGALP00000016786	39S ribosomal protein L1, mitochondrial	MRPL1	48356	192|180|148|162	1.348	0.973	1.054	1.115	1.1225	0.161192
ENSGALP00000016789	hypothetical protein RCJMB04_22k13	PPP1R12A	148144	255|-|-|-	0.884	-	-	-	0.884	-
ENSGALP00000016801	CCR4-NOT transcription complex subunit 6-like	CNOT6L	73354	-|114|-|-	-	0.933	-	-	0.933	-
ENSGALP00000016816	exportin-5	XPO5	160091	61|122|98|67	0.65	-	0.69	1.089	0.809667	0.242735
ENSGALP00000016838	rho guanine nucleotide exchange factor 26-like	ARHGEF26	90656	87|61|73|53	0.726	0.771	0.828	0.616	0.73525	0.08979
ENSGALP00000016843	protein YIPF3		41067	82|119|95|66	1.203	1.203	1.068	1.35	1.206	0.115178
ENSGALP00000016852	muscleblind-like protein 1 isoform 1		49368	100|104|52|-	0.818	0.926	-	-	0.872	0.0763675
ENSGALP00000016878	protein FAM13A	FAM13A	140151	34|-|-|40	0.975	-	-	1.119	1.047	0.101823
ENSGALP00000016880	protein angel homolog 1 precursor	ANGEL1	84054	26|50|-|-	-	1.757	-	-	1.757	-
ENSGALP00000016899	brain my039 protein		78326	394|576|-|-	0.825	1.056	-	-	0.9405	0.163342
ENSGALP00000016918	eukaryotic translation initiation factor 2A	EIF2A	80450	-|159|-|-	-	1.116	-	-	1.116	-
ENSGALP00000016919	hematopoietic prostaglandin D synthase	HPGDS	28193	153|157|76|147	1.41	-	1.149	1.218	1.259	0.135244
ENSGALP00000016963	protein FAM98A	FAM98A	68183	186|262|328|155	0.674	0.871	0.776	0.937	0.8145	0.114631
ENSGALP00000016967	maleylacetoacetate isomerase isoform 3	GSTZ1	29233	252|253|328|207	1.211	0.832	1.094	1.346	1.12075	0.218308
ENSGALP00000016972	ceruloplasmin		146033	49|-|76|80	0.985	-	0.981	1.077	1.01433	0.0543078
ENSGALP00000016983	glycogenin-1		42824	210|125|103|171	0.763	0.979	0.802	0.929	0.86825	0.102344
ENSGALP00000016986	ATP synthase mitochondrial F1 complex assembly factor 1		43296	-|-|97|-	-	-	0.746	-	0.746	-
ENSGALP00000017009	VPS33B-interacting protein-like	VIPAS39	68061	144|100|87|66	0.718	1.244	0.802	-	0.921333	0.282576
ENSGALP00000017014	activator of 90 kDa heat shock protein ATPase homolog 1 isoform 2	AHSA1	47927	411|362|359|161	1.056	1.118	1.014	0.855	1.01075	0.112278
ENSGALP00000017016	glutaredoxin-3	GLRX3	46511	565|527|575|515	1.105	1.113	1.223	1.038	1.11975	0.0766089
ENSGALP00000017035	serine/threonine-protein phosphatase 2A 55 kDa regulatory subunit B delta isoform	PPP2R2D	61622	260|318|233|197	0.836	0.847	0.782	0.755	0.805	0.043795
ENSGALP00000017049	UMP-CMP kinase	CMPK1	27558	528|538|410|386	1.115	0.987	0.996	1.054	1.038	0.0593015
ENSGALP00000017050	serine palmitoyltransferase 2-like		72766	139|32|114|78	0.644	-	0.768	1.188	0.866667	0.285106
ENSGALP00000017080	SNW domain-containing protein 1	SNW1	77710	48|199|85|53	1.153	0.793	-	-	0.973	0.254558
ENSGALP00000017088	uncharacterized aarF domain-containing protein kinase 1 precursor	ADCK1	68760	49|108|47|62	-	0.719	-	-	0.719	-
ENSGALP00000017112	delta-1-pyrroline-5-carboxylate synthase		100510	350|417|402|302	0.769	1.001	0.748	1.039	0.88925	0.152014
ENSGALP00000017131	FAS-associated factor 1	FAF1	77851	150|163|84|94	0.923	0.951	1.049	0.725	0.912	0.135868
ENSGALP00000017133	cyclin-dependent kinase 4 inhibitor C	CDKN2C	19488	61|96|65|31	0.794	0.827	-	-	0.8105	0.0233345
ENSGALP00000017134	tetratricopeptide repeat protein 27	TTC27	113275	58|87|45|45	-	1.287	0.923	-	1.105	0.257387
ENSGALP00000017136	tetratricopeptide repeat protein 39A	TTC39A	78638	54|29|98|-	0.979	-	0.846	-	0.9125	0.0940452
ENSGALP00000017138	Baculoviral IAP repeat-containing protein 6, partial	BIRC6	577217	89|-|66|-	0.887	-	0.905	-	0.896	0.0127279
ENSGALP00000017139	bifunctional 3'-phosphoadenosine 5'-phosphosulfate synthase 1	PAPSS1	83119	699|716|953|835	1.101	1.062	0.932	1.013	1.027	0.0728514
ENSGALP00000017141	epidermal growth factor receptor substrate 15	EPS15	121502	258|224|160|-	1.161	0.964	1.041	-	1.05533	0.0992791
ENSGALP00000017145	protein YIPF4	YIPF4	31085	53|74|114|45	1.053	0.835	0.954	-	0.947333	0.109153
ENSGALP00000017152	aminoacyl tRNA synthase complex-interacting multifunctional protein 1	AIMP1	48687	453|652|481|494	0.778	1.007	0.812	1.181	0.9445	0.187187
ENSGALP00000017154	regulator of microtubule dynamics protein 2-like		58912	32|43|44|43	-	1.084	-	-	1.084	-
ENSGALP00000017157	oxysterol-binding protein-related protein 9 isoform 4	OSBPL9	100088	147|130|105|143	0.821	1.051	1.038	1.09	1	0.121362
ENSGALP00000017163	interferon-induced, double-stranded RNA-activated protein kinase	EIF2AK2	78668	54|18|61|56	0.505	-	0.484	0.754	0.581	0.15019
ENSGALP00000017177	ras-related protein Rab-3C		30772	371|235|447|380	1.139	-	0.897	0.775	0.937	0.185267
ENSGALP00000017179	thioredoxin domain-containing protein 12	TXNDC12	23950	423|249|455|306	0.965	1.065	0.956	0.949	0.98375	0.0545611
ENSGALP00000017181	HEAT repeat-containing protein 5B	HEATR5B	257869	328|308|270|188	0.842	0.962	0.763	0.872	0.85975	0.0822207
ENSGALP00000017191	transcription initiation factor IIA subunit 1	GTF2A1	45346	54|44|72|49	-	-	0.576	-	0.576	-
ENSGALP00000017198	striatin-like	STRN	102038	-|121|133|97	-	0.872	0.767	-	0.8195	0.0742462
ENSGALP00000017201	protein sel-1 homolog 1	SEL1L	101001	354|512|413|298	0.949	0.937	0.913	0.987	0.9465	0.0308707
ENSGALP00000017202	inorganic pyrophosphatase 2, mitochondrial	PPA2	43483	584|446|512|255	1.432	0.873	1.248	1.167	1.18	0.23277
ENSGALP00000017218	galactocerebrosidase	GALC	85581	-|-|-|139	-	-	-	1.27	1.27	-
ENSGALP00000017231	ufm1-specific protease 2	UFSP2	62268	114|260|102|155	0.765	0.906	1.182	0.899	0.938	0.175129
ENSGALP00000017250	ADP/ATP translocase 1	SLC25A4	41085	2059|2331|2241|1968	0.771	0.998	0.929	1.167	0.96625	0.164133
ENSGALP00000017256	coiled-coil and C2 domain-containing protein 1B	CC2D1B	124711	206|192|187|137	0.86	0.881	1.002	0.739	0.8705	0.107711
ENSGALP00000017260	protein dpy-30 homolog	DPY30	13686	187|201|65|76	1.094	0.732	1.151	0.883	0.965	0.193434
ENSGALP00000017268	protein MEMO1	MEMO1	38253	68|101|55|76	0.812	0.723	0.763	0.755	0.76325	0.0368092
ENSGALP00000017274	long-chain-fatty-acid--CoA ligase 1	ACSL1	97068	303|346|299|253	0.854	0.769	1.157	1.099	0.96975	0.187498
ENSGALP00000017288	caspase-3	CASP3	38556	75|122|157|104	0.799	0.73	0.578	0.9	0.75175	0.135244
ENSGALP00000017293	saccharopine dehydrogenase-like oxidoreductase	SCCPDH	57567	637|631|714|559	1.189	0.912	1.109	0.871	1.02025	0.15313
ENSGALP00000017297	ectonucleotide pyrophosphatase/phosphodiesterase family member 6	ENPP6	58578	42|83|72|59	0.84	0.637	0.547	-	0.674667	0.150088
ENSGALP00000017301	enoyl-CoA hydratase domain-containing protein 2, mitochondrial	ECHDC2	35975	469|448|286|370	0.791	0.697	0.675	0.764	0.73175	0.0547076
ENSGALP00000017306	non-specific lipid-transfer protein, partial	SCP2	73687	713|781|687|689	1.33	0.928	1.221	0.938	1.10425	0.202729
ENSGALP00000017313	trafficking protein particle complex subunit 11	TRAPPC11	152063	66|142|88|121	-	0.987	0.826	0.744	0.852333	0.123622
ENSGALP00000017322	RWD domain-containing protein 4 isoform 1	RWDD4	26795	45|39|56|43	-	-	0.835	-	0.835	-
ENSGALP00000017326	protein CDKN2AIP homolog B-like, partial	CDKN2AIP	77700	70|79|76|69	0.59	0.677	0.705	1.006	0.7445	0.181079
ENSGALP00000017328	tetratricopeptide repeat protein 8 isoform 3	TTC8	72466	49|82|57|88	-	0.95	-	0.84	0.895	0.0777817
ENSGALP00000017336	protein WWC2	WWC2	151510	30|69|-|34	-	1.037	-	-	1.037	-
ENSGALP00000017339	tyrosyl-DNA phosphodiesterase 1	TDP1	79230	-|50|70|-	-	-	0.855	-	0.855	-
ENSGALP00000017341	heterogeneous nuclear ribonucleoprotein U	HNRNPU	93561	530|512|692|462	1.193	1.145	0.94	1.173	1.11275	0.116837
ENSGALP00000017347	26S protease regulatory subunit 4	PSMC1	61043	913|976|622|702	0.964	1.186	0.905	1.186	1.06025	0.147188
ENSGALP00000017354	tetratricopeptide repeat protein 7B	TTC7B	105012	-|117|-|47	-	0.682	-	-	0.682	-
ENSGALP00000017378	ribosomal protein S6 kinase alpha-5		108967	125|161|-|82	0.903	1.244	-	1.084	1.077	0.170608
ENSGALP00000017381	WD repeat-containing protein mio		115723	44|141|99|66	-	0.694	0.984	0.691	0.789667	0.168304
ENSGALP00000017383	replication protein A 14 kDa subunit	RPA3	15152	72|130|85|93	0.755	0.801	0.718	0.6	0.7185	0.0859864
ENSGALP00000017386	adenylosuccinate synthetase isozyme 2	ADSS	53562	588|758|622|528	1.026	0.876	1.149	0.974	1.00625	0.113685
ENSGALP00000017401	Islet cell autoantigen 1	ICA1	72650	90|77|75|87	0.801	0.816	0.812	0.764	0.79825	0.0236978
ENSGALP00000017417	protein Daple-like		296323	72|61|-|-	-	0.806	-	-	0.806	-
ENSGALP00000017419	N(4)-(beta-N-acetylglucosaminyl)-L-asparaginase precursor	AGA	42075	116|50|109|80	0.878	1.065	0.886	0.933	0.9405	0.0864735
ENSGALP00000017444	serine/threonine-protein phosphatase 4 regulatory subunit 3A	PPP4R3A	111970	90|140|229|107	-	1.018	0.697	-	0.8575	0.226981
ENSGALP00000017495	adseverin	SCIN	97480	461|490|603|375	1.067	1.135	1.072	1.067	1.08525	0.0332503
ENSGALP00000017519	acyl-coenzyme A thioesterase 11	ACOT11	79557	127|130|71|91	0.729	0.931	0.562	0.722	0.736	0.151158
ENSGALP00000017545	ankyrin repeat and MYND domain-containing protein 2	ANKMY2	66578	178|89|166|88	1.065	1.177	1.098	1.162	1.1255	0.0529182
ENSGALP00000017547	ubiquitin carboxyl-terminal hydrolase 24	USP24	301559	276|203|189|187	0.751	0.974	0.762	0.822	0.82725	0.102688
ENSGALP00000017553	basic leucine zipper and W2 domain-containing protein 2	BZW2	61870	285|359|317|243	0.908	0.847	0.837	0.867	0.86475	0.0314152
ENSGALP00000017556	legumain	LGMN	59116	171|-|-|-	1.716	-	-	-	1.716	-
ENSGALP00000017570	chromogranin-A	CHGA	63290	-|173|45|-	-	0.882	-	-	0.882	-
ENSGALP00000017578	anterior gradient protein 2 homolog isoform 2	AGR2	25723	1894|1765|1424|918	1.252	1.255	1.158	1.058	1.18075	0.0934073
ENSGALP00000017582	inositol-tetrakisphosphate 1-kinase		52854	38|78|28|28	-	1.095	-	-	1.095	-
ENSGALP00000017599	signal peptidase complex subunit 3-like	SPC22	18611	73|146|118|87	0.913	0.843	1.26	0.94	0.989	0.185233
ENSGALP00000017612	complement component C8 alpha chain	C8A	78936	48|62|47|45	-	-	-	0.762	0.762	-
ENSGALP00000017617	complement component C8 beta chain	C8B	78100	103|130|152|168	0.857	0.96	0.694	0.669	0.795	0.138017
ENSGALP00000017661	general vesicular transport factor p115	USO1	124926	1743|2110|1691|2049	0.935	1.076	1.004	1.22	1.05875	0.121944
ENSGALP00000017667	ras GTPase-activating protein-binding protein 2	G3BP2	67895	111|157|85|113	0.782	0.669	-	-	0.7255	0.0799031
ENSGALP00000017732	cytochrome P450 2J2-like		66561	106|144|95|-	1.001	1.552	0.843	-	1.132	0.372211
ENSGALP00000017752	Nfia protein	cNFI-A	82116	174|146|150|74	-	-	0.933	1.038	0.9855	0.0742462
ENSGALP00000017755	RecName: Full=Ovocleidin-116; Short=OC-116; Flags: Precursor	MEPE	83249	1402|1523|1682|1949	0.941	1.027	0.789	1.204	0.99025	0.173173
ENSGALP00000017768	inaD-like protein		229715	233|273|43|48	0.846	0.875	0.836	-	0.852333	0.0202567
ENSGALP00000017831	Dedicator of cytokinesis protein 6		274976	168|227|82|120	0.83	1.122	0.698	0.706	0.839	0.198108
ENSGALP00000017865	estradiol 17-beta-dehydrogenase 11 isoform 2		39292	108|-|-|142	-	-	-	1.005	1.005	-
ENSGALP00000017869	nidogen-1		150327	80|-|-|-	0.622	-	-	-	0.622	-
ENSGALP00000017875	guanine nucleotide-binding protein G(I)/G(S)/G(O) subunit gamma-4	GNG4	10829	85|59|40|-	0.981	-	-	-	0.981	-
ENSGALP00000017876	lysosomal-trafficking regulator		497521	-|42|-|-	-	1.132	-	-	1.132	-
ENSGALP00000017880	dolichyl pyrophosphate Man9GlcNAc2 alpha-1,3-glucosyltransferase precursor	ALG6	68058	-|68|58|45	-	0.962	-	-	0.962	-
ENSGALP00000017902	oxysterol-binding protein-related protein 3	OSBPL3	115926	59|59|80|63	0.805	-	0.971	0.946	0.907333	0.0895005
ENSGALP00000017923	nucleoside-triphosphatase C1orf57 homolog	NTPCR	24945	108|82|58|122	1.166	0.954	-	0.946	1.022	0.124772
ENSGALP00000017926	phosphoglucomutase-1	PGM1	80652	965|776|913|757	1.148	1.031	1.017	0.991	1.04675	0.0695048
ENSGALP00000017934	cytochrome c	CYCS	17597	1370|1499|1408|1059	1.448	1.071	1.257	1.109	1.22125	0.171142
ENSGALP00000017951	translin-associated protein X		23252	120|-|122|104	1.123	-	-	-	1.123	-
ENSGALP00000017954	heterogeneous nuclear ribonucleoproteins A2/B1-like	HNRNPA2B1	42191	926|920|943|787	1.207	0.859	0.965	0.84	0.96775	0.168715
ENSGALP00000017999	COBL-like 1	COBLL1	156567	614|695|606|736	0.897	1.153	1.014	0.887	0.98775	0.124342
ENSGALP00000018004	exocyst complex component 8		97443	290|263|259|128	0.862	0.847	0.866	0.956	0.88275	0.0495135
ENSGALP00000018007	calmin		87072	81|102|144|84	-	-	0.637	-	0.637	-
ENSGALP00000018038	ras-related protein Rab-4A		28588	288|266|252|270	0.686	0.826	0.8	0.747	0.76475	0.0619429
ENSGALP00000018041	autophagy-related protein 2 homolog B		270974	88|26|44|-	0.83	-	-	-	0.83	-
ENSGALP00000018042	actin, alpha skeletal muscle	ACTA1	48450	5624|5337|5005|4753	0.614	0.779	0.782	0.745	0.73	0.0791328
ENSGALP00000018045	interferon-induced helicase C domain-containing protein 1		154064	135|257|162|110	0.561	1.114	0.666	0.935	0.819	0.251962
ENSGALP00000018048	nuclear pore complex protein Nup133	NUP133	149791	243|383|187|298	1.02	0.838	0.89	1.133	0.97025	0.132781
ENSGALP00000018063	3-hydroxyisobutyrate dehydrogenase		41744	1299|1316|1094|1210	1.116	0.878	0.942	0.94	0.969	0.102404
ENSGALP00000018070	polypeptide N-acetylgalactosaminyltransferase 2	GALNT2	71422	115|135|76|71	1.406	0.891	-	0.83	1.04233	0.316418
ENSGALP00000018082	conserved oligomeric Golgi complex subunit 2	COG2	99931	155|269|163|32	1.02	1.095	1.03	-	1.04833	0.0407226
ENSGALP00000018089	angiotensinogen	AGT	61087	510|552|654|609	1.108	1.032	1.152	1.067	1.08975	0.0518355
ENSGALP00000018109	Tax1 (human T-cell leukemia virus type I) binding protein 1		120614	51|45|79|-	-	-	0.361	-	0.361	-
ENSGALP00000018112	rho GTPase-activating protein 24 isoform 2	ARHGAP24	88984	-|75|-|-	-	1.484	-	-	1.484	-
ENSGALP00000018120	unknown	PSMD14	41104	430|401|317|349	1.05	1.001	1.016	1.055	1.0305	0.0262107
ENSGALP00000018122	COP9 signalosome complex subunit 4-like isoform 2	COPS4	54342	585|640|496|618	0.803	1.039	0.852	0.825	0.87975	0.108041
ENSGALP00000018124	RNA-binding motif, single-stranded-interacting protein 1	RBMS1	46911	60|130|72|89	-	0.905	0.671	0.836	0.804	0.120237
ENSGALP00000018127	histone-lysine N-methyltransferase setd3		80881	108|211|160|80	0.785	1.041	0.814	0.74	0.845	0.134167
ENSGALP00000018144	similar to cyclin K	CCNK	76260	75|62|-|64	-	0.634	-	-	0.634	-
ENSGALP00000018174	cholesterol 24-hydroxylase	CYP46A1	68616	88|205|110|-	0.796	0.76	0.983	-	0.846333	0.119718
ENSGALP00000018176	dihydroxyacetone phosphate acyltransferase	GNPAT	95747	44|24|40|77	-	-	-	1.092	1.092	-
ENSGALP00000018192	myosin-X-like		269405	61|56|44|39	1.574	1.161	-	-	1.3675	0.292035
ENSGALP00000018195	proteasome subunit beta type-1	PSMB1	30873	505|563|644|360	1.01	1.043	1.159	1.033	1.06125	0.0666152
ENSGALP00000018206	constitutive coactivator of peroxisome proliferator-activated receptor gamma	FAM120B	112975	64|114|58|68	0.835	0.963	1.024	-	0.940667	0.096459
ENSGALP00000018224	echinoderm microtubule-associated protein-like 1-like		111248	197|175|128|243	0.778	0.984	1.162	1.12	1.011	0.172916
ENSGALP00000018260	2-hydroxyacyl-CoA lyase 1	HACL1	71114	134|-|-|-	1.014	-	-	-	1.014	-
ENSGALP00000018265	serpin H1 precursor	SERPINH1	57879	493|538|723|713	0.979	1.229	1.604	1.52	1.333	0.285507
ENSGALP00000018295	plasminogen activator inhibitor 1 RNA-binding protein	SERBP1	39969	74|62|78|34	1.07	0.913	1.234	-	1.07233	0.160513
ENSGALP00000018306	protein wntless homolog precursor	WLS	71616	39|40|36|24	0.808	0.977	-	-	0.8925	0.119501
ENSGALP00000018307	oxidoreductase NAD-binding domain-containing protein 1	OXNAD1	37955	47|66|51|-	-	0.943	1.293	-	1.118	0.247487
ENSGALP00000018342	uncharacterized protein LOC429115		75406	59|25|-|40	0.603	-	-	-	0.603	-
ENSGALP00000018345	WD repeat and FYVE domain-containing protein 3		448038	78|104|-|69	1.024	1.337	-	1.093	1.15133	0.164452
ENSGALP00000018352	serine/threonine-protein phosphatase 2A 56 kDa regulatory subunit gamma isoform		74941	96|114|145|121	1.445	0.83	1.001	1.092	1.092	0.259187
ENSGALP00000018371	ras-related protein Rab-5A	RAB5A	28318	949|1091|778|531	0.7	0.784	0.902	0.815	0.80025	0.0834361
ENSGALP00000018373	decorin precursor	DCN	48216	140|-|-|-	0.689	-	-	-	0.689	-
ENSGALP00000018382	early endosome antigen 1	EEA1	215963	322|-|-|289	1.053	-	-	1.225	1.139	0.121622
ENSGALP00000018405	FERM domain-containing protein 6-like	FRMD1	83376	-|35|21|35	-	0.943	-	-	0.943	-
ENSGALP00000018410	DNA topoisomerase 2-beta	TOP2B	241103	50|24|49|34	0.711	-	-	-	0.711	-
ENSGALP00000018412	leucine-rich repeat-containing protein 40	LRRC40	77872	301|187|236|226	0.709	0.874	0.714	0.83	0.78175	0.0831079
ENSGALP00000018418	peptide-N(4)-(N-acetyl-beta-glucosaminyl)asparagine amidase	NGLY1	87877	368|479|218|383	0.872	1.187	1	1.105	1.041	0.136203
ENSGALP00000018441	aspartyl aminopeptidase	DNPEP	56900	271|345|-|231	1.034	0.868	-	0.791	0.897667	0.124187
ENSGALP00000018469	cystathionine gamma-lyase	CTH	52768	381|440|308|321	1.076	0.921	1.147	1.058	1.0505	0.0944969
ENSGALP00000018480	insulin-like growth factor binding protein 7		37336	104|61|69|43	0.895	1.085	1.113	0.875	0.992	0.124349
ENSGALP00000018498	heat shock protein 90kDa alpha (cytosolic), class A member 1		105779	3865|-|-|-	0.888	-	-	-	0.888	-
ENSGALP00000018510	quinone oxidoreductase	CRYZ	40067	500|526|735|469	0.764	0.625	0.685	0.598	0.668	0.0736071
ENSGALP00000018537	methionine aminopeptidase 2	METAP2	69167	208|293|198|182	0.86	0.802	0.967	0.824	0.86325	0.0731819
ENSGALP00000018552	geranylgeranyl transferase type-2 subunit beta	RABGGTB	43856	70|126|27|35	0.752	1.003	0.762	-	0.839	0.142116
ENSGALP00000018577	signal recognition particle 72 kDa protein	SRP72	97854	633|680|540|511	0.978	1.036	1.042	1.03	1.0215	0.0294109
ENSGALP00000018580	sodium bicarbonate cotransporter 3	SLC4A7	150258	375|439|475|510	0.97	0.948	1.004	0.896	0.9545	0.0452953
ENSGALP00000018594	Small nuclear ribonucleoprotein F, partial	SNRPF	14359	115|114|164|81	0.867	0.553	0.792	0.822	0.7585	0.140424
ENSGALP00000018616	leukotriene A-4 hydrolase		80615	881|1035|1067|726	0.938	1.175	0.917	0.891	0.98025	0.131249
ENSGALP00000018621	serine/threonine-protein kinase MRCK beta isoform 3	CDC42BPB	236828	255|344|-|219	0.688	0.818	-	0.857	0.787667	0.0884892
ENSGALP00000018652	actin-related protein 2/3 complex subunit 2	ARPC2	51836	663|622|616|587	0.829	1.037	0.899	1.084	0.96225	0.118556
ENSGALP00000018669	eukaryotic translation initiation factor 5	EIF5	64106	685|779|527|579	1.213	-	1.375	1.052	1.21333	0.1615
ENSGALP00000018671	dolichyl-diphosphooligosaccharide--protein glycosyltransferase subunit STT3B-like	STT3B	94331	153|143|65|110	0.687	0.882	0.769	0.856	0.7985	0.0886585
ENSGALP00000018679	60S ribosomal protein L37a-like isoform 1	RPL37A	15509	213|166|184|201	1.18	1.154	1.146	1.258	1.1845	0.0511045
ENSGALP00000018684	oxysterol-binding protein-related protein 10		99891	94|89|131|62	0.97	0.981	0.983	-	0.978	0.007
ENSGALP00000018689	septin-11		65794	515|449|416|372	0.841	0.949	0.908	0.746	0.861	0.0886529
ENSGALP00000018695	glycerol-3-phosphate dehydrogenase 1-like	GPD1L	48013	109|314|162|114	0.881	0.902	0.906	0.953	0.9105	0.0303809
ENSGALP00000018705	cytoplasmic dynein 1 light intermediate chain 1	DYNC1LI1	68369	624|664|452|758	1.042	0.882	1.013	1.079	1.004	0.085701
ENSGALP00000018708	CCR4-NOT transcription complex subunit 10	CNOT10	100550	-|175|-|-	-	0.885	-	-	0.885	-
ENSGALP00000018712	peroxisomal trans-2-enoyl-CoA reductase	PECR	36981	93|149|216|-	1.273	0.514	1	-	0.929	0.384449
ENSGALP00000018736	MAP/microtubule affinity-regulating kinase 3	MARK3	106450	80|81|77|26	0.786	-	0.893	-	0.8395	0.0756604
ENSGALP00000018750	phosphate carrier protein, mitochondrial-like	SLC25A3	47809	857|1325|1103|877	1.294	1.476	1.339	1.45	1.38975	0.0872024
ENSGALP00000018765	ribosomal protein L14		26274	285|129|212|362	1.013	0.959	1.286	0.67	0.982	0.252488
ENSGALP00000018837	protein RUFY3 isoform 3	RUFY3	87987	112|81|91|31	0.765	1.333	1.007	-	1.035	0.285033
ENSGALP00000018846	G-rich sequence factor 1		50182	311|389|415|267	0.933	0.931	0.961	1.105	0.9825	0.082807
ENSGALP00000018849	interleukin enhancer-binding factor 2 homolog	ILF2	48653	314|458|290|416	1.283	0.954	1.29	0.93	1.11425	0.199159
ENSGALP00000018856	mps one binder kinase activator-like 1A-like	MOB1B	30918	151|98|140|107	1.126	1.017	1.241	0.821	1.05125	0.178681
ENSGALP00000018880	calcium-transporting ATPase type 2C member 1		122911	-|263|-|-	-	0.64	-	-	0.64	-
ENSGALP00000018925	electrogenic sodium bicarbonate cotransporter 1 isoform 1		147773	213|295|198|222	0.921	1.173	1.558	1.167	1.20475	0.263143
ENSGALP00000018929	band 4.1-like protein 5 isoform 1	EPB41L5	100621	68|105|80|-	-	1.3	0.775	-	1.0375	0.371231
ENSGALP00000018939	vitamin D-binding protein precursor	GC	65735	1548|1976|1989|1635	1.239	1.413	0.964	1.062	1.1695	0.19825
ENSGALP00000018960	adenylosuccinate synthetase isozyme 1 A	ADSSL1	60375	562|626|707|351	0.988	0.827	1.034	0.96	0.95225	0.0888984
ENSGALP00000018963	cation-independent mannose 6 phosphate receptor	IGF2R	343868	215|-|-|-	1.034	-	-	-	1.034	-
ENSGALP00000018969	39S ribosomal protein L18, mitochondrial	MRPL18	23866	69|41|98|58	0.986	-	0.737	-	0.8615	0.17607
ENSGALP00000018978	sodium-coupled monocarboxylate transporter 1	SLC5A8	72214	66|46|103|61	1.05	1.093	0.925	-	1.02267	0.0872716
ENSGALP00000018987	T-complex protein 1 subunit alpha	TCP1	74137	1004|1243|804|895	1.057	1.169	0.788	1.025	1.00975	0.160207
ENSGALP00000019000	ankyrin repeat domain-containing protein 17	ANKRD17	264610	-|220|-|-	-	0.752	-	-	0.752	-
ENSGALP00000019007	unnamed protein product	CLASP1	192308	-|135|130|98	-	0.755	-	-	0.755	-
ENSGALP00000019018	translin	TSN	30276	823|771|625|669	1.088	1.112	1.147	1.084	1.10775	0.028941
ENSGALP00000019027	protein AHNAK2-like		185594	308|334|326|-	0.709	0.676	0.837	-	0.740667	0.0850431
ENSGALP00000019031	serum albumin precursor		79647	11648|13770|13427|11419	0.981	1.032	0.83	0.671	0.8785	0.162765
ENSGALP00000019037	acetyl-CoA acetyltransferase, cytosolic	ACAT2	47039	453|613|640|432	1.373	1.072	0.915	0.811	1.04275	0.244914
ENSGALP00000019040	nuclear pore complex protein Nup205		255906	220|394|373|-	-	-	0.675	-	0.675	-
ENSGALP00000019064	dnaJ homolog subfamily C member 13		301601	-|450|-|-	-	1.061	-	-	1.061	-
ENSGALP00000019081	cleavage stimulation factor subunit 3-like	CSTF3	102944	-|111|45|54	-	0.808	1.106	-	0.957	0.210718
ENSGALP00000019087	protein disulfide-isomerase A5	PDIA5	80067	362|558|470|350	0.823	0.96	1.069	1.024	0.969	0.107117
ENSGALP00000019092	rho GTPase-activating protein 35		210894	47|89|49|70	-	0.874	0.791	1.354	1.00633	0.303935
ENSGALP00000019106	acyl-CoA dehydrogenase family member 11		101670	24|48|47|-	-	0.863	0.821	-	0.842	0.0296985
ENSGALP00000019112	myosin light chain kinase	MYLK	263501	2786|2913|2559|2666	0.855	0.907	1.061	1.182	1.00125	0.148899
ENSGALP00000019161	unnamed protein product	WBP11	78541	79|76|83|35	0.698	0.827	0.666	-	0.730333	0.0852311
ENSGALP00000019178	ubiquitin-like modifier activating enzyme 6	UBA6	136252	257|391|362|297	0.85	0.915	0.977	0.877	0.90475	0.0550538
ENSGALP00000019224	C-1-tetrahydrofolate synthase, cytoplasmic	MTHFD1	120920	242|264|241|280	0.802	1.078	0.908	0.912	0.925	0.114012
ENSGALP00000019231	heme-binding protein 1	HEBP1	26710	121|184|164|126	1.054	0.944	1.21	0.849	1.01425	0.155071
ENSGALP00000019248	leucine zipper transcription factor-like 1		47474	364|357|284|247	1.083	1.396	1.196	0.884	1.13975	0.214054
ENSGALP00000019252	nesprin-2	SYNE2	991088	289|341|246|423	0.954	1.065	0.937	-	0.985333	0.069515
ENSGALP00000019258	sulfotransferase family cytosolic 1B member 1	SULT1B1	39337	1058|831|682|489	0.989	1.001	0.805	1.14	0.98375	0.137466
ENSGALP00000019259	estrogen sulfotransferase		45177	180|210|154|118	1.078	1.366	0.899	1.195	1.1345	0.196558
ENSGALP00000019284	spermatogenesis-associated protein 5		107585	225|-|223|228	-	-	0.881	-	0.881	-
ENSGALP00000019298	serine/threonine-protein phosphatase 2A 56 kDa regulatory subunit epsilon isoform	PPP2R5E	60550	124|148|110|119	1.264	1.421	1.044	1.065	1.1985	0.178409
ENSGALP00000019303	phosphatidylinositide phosphatase SAC1		79272	316|321|273|322	1.079	1.099	0.872	1.062	1.028	0.105094
ENSGALP00000019304	tetratricopeptide repeat protein 26	TTC26	75932	150|196|217|210	0.925	0.636	0.67	0.929	0.79	0.15881
ENSGALP00000019318	putative RNA-binding protein Luc7-like 2		57946	130|144|112|168	1.355	0.844	0.433	0.643	0.81875	0.394923
ENSGALP00000019330	polymerase delta-interacting protein 3	POLDIP3	58283	172|186|263|109	0.946	0.974	0.888	1.229	1.00925	0.150814
ENSGALP00000019335	serine hydrolase-like 2	SERHL2	38579	629|484|391|368	1.197	1.175	1.002	1.114	1.122	0.0873651
ENSGALP00000019365	Chain A, Crystal Structures Of Chicken Annexin V In Complex With Ca2+	ANXA5	42992	2054|1760|2095|1646	0.902	0.957	1.233	0.949	1.01025	0.150469
ENSGALP00000019373	protein kinase C eta type-like	PRKCH	100609	-|47|-|-	-	1.064	-	-	1.064	-
ENSGALP00000019395			34118	100|125|151|86	1.233	0.368	0.923	0.637	0.79025	0.372125
ENSGALP00000019399	transgelin	TAGLN	28137	4602|4437|4753|5222	1.279	1.002	1.313	1.216	1.2025	0.139577
ENSGALP00000019402	Chain A, Crystal Structure Of The Beta-CateninICAT COMPLEX		94266	1218|1319|1160|1035	1.164	1.237	1.095	1.127	1.15575	0.0610649
ENSGALP00000019417	Protein phosphatase 1A	PPM1A	49715	-|177|145|-	-	0.773	0.899	-	0.836	0.0890955
ENSGALP00000019418	coiled-coil domain-containing protein 134 isoform 2	CCDC134	33035	73|88|99|61	1.122	1.036	1.109	-	1.089	0.0463573
ENSGALP00000019423	dehydrogenase/reductase SDR family member 7	DHRS7	45397	290|275|257|194	0.89	0.935	1.117	1.587	1.13225	0.318655
ENSGALP00000019457	secernin-2		51271	307|225|251|249	0.894	0.872	0.695	0.838	0.82475	0.0895149
ENSGALP00000019468	hypothetical protein RCJMB04_1a14	ACO2	104038	4305|5107|4315|4160	1.116	1.068	1.22	1.217	1.15525	0.0756279
ENSGALP00000019469	40S ribosomal protein SA		36765	1886|2047|1306|1226	0.962	0.947	1.069	0.799	0.94425	0.11103
ENSGALP00000019488	zinc finger CCCH domain-containing protein 7B	ZC3H7B	142297	66|97|26|66	1.022	0.843	-	-	0.9325	0.126572
ENSGALP00000019492	ran GTPase-activating protein 1	RANGAP1	76805	544|501|443|558	1.027	1.151	1.103	1.221	1.1255	0.0816068
ENSGALP00000019524	cGMP-specific 3',5'-cyclic phosphodiesterase	PDE5	116340	109|121|117|88	0.673	0.955	0.889	1.115	0.908	0.183161
ENSGALP00000019540	synaptopodin-2	SYNPO2	165926	22|27|-|52	-	-	-	1.003	1.003	-
ENSGALP00000019543	cytoplasmic linker associated protein 2		191489	202|396|371|195	0.851	0.844	1.047	0.996	0.9345	0.102634
ENSGALP00000019555	protein transport protein Sec24D	SEC24D	122563	55|54|72|63	-	0.775	-	-	0.775	-
ENSGALP00000019563	probable Xaa-Pro aminopeptidase 3	XPNPEP3	66036	53|58|54|85	1.039	0.918	0.848	0.751	0.889	0.121197
ENSGALP00000019567	reticulon-1	RTN1	96340	87|106|63|55	0.792	1.092	1.065	0.928	0.96925	0.138269
ENSGALP00000019569	hsc70-interacting protein	ST13	49517	697|826|676|573	1.21	1.04	0.939	1.299	1.122	0.162569
ENSGALP00000019574	probable proline racemase	L3HYPDH	42036	108|35|88|92	0.79	-	0.808	0.565	0.721	0.135399
ENSGALP00000019585	2-hydroxyacylsphingosine 1-beta-galactosyltransferase precursor	UGT8	70373	57|96|50|69	0.881	1.13	1.311	-	1.10733	0.215894
ENSGALP00000019611	small G protein signaling modulator 3 homolog	SGSM3	100172	-|281|248|302	-	1.041	-	-	1.041	-
ENSGALP00000019613	RecName: Full=Adenylosuccinate lyase; Short=ASL; AltName: Full=Adenylosuccinase; Short=ASase	ADSL	63544	497|-|380|-	0.614	-	-	-	0.614	-
ENSGALP00000019616	calcium/calmodulin-dependent protein kinase type II subunit delta isoform 7		67903	-|84|-|-	-	0.675	-	-	0.675	-
ENSGALP00000019629	proteasome subunit alpha type-3	PSMA3	34775	770|788|1053|880	1.325	1.139	1.325	1.288	1.26925	0.0885678
ENSGALP00000019631	actin-related protein 10	ACTR10	55022	211|288|242|119	0.637	0.986	-	1.49	1.03767	0.428841
ENSGALP00000019653	la-related protein 7	LARP7	100202	74|73|50|68	-	1.074	0.751	-	0.9125	0.228395
ENSGALP00000019663	sorting nexin-4	SNX4	57142	242|302|321|277	0.924	1.155	0.894	1.068	1.01025	0.122802
ENSGALP00000019669	TPR and ankyrin repeat-containing protein 1		418345	52|20|-|-	0.703	-	-	-	0.703	-
ENSGALP00000019678	glycerol-3-phosphate dehydrogenase 1-like protein		46974	59|58|114|81	-	0.574	0.639	0.87	0.694333	0.155565
ENSGALP00000019695	poly		230930	-|157|-|69	-	0.852	-	-	0.852	-
ENSGALP00000019701	E3 ubiquitin-protein ligase DTX3L	DTX3L	104627	27|25|-|47	-	-	-	0.728	0.728	-
ENSGALP00000019703	poly		107361	87|16|35|113	1.08	-	-	2.036	1.558	0.675994
ENSGALP00000019734	n-alpha-acetyltransferase 30, NatC catalytic subunit-like	NAA30	51032	56|75|39|82	0.838	0.899	-	0.778	0.838333	0.0605007
ENSGALP00000019744	Exocyst complex component 5	EXOC5	117745	-|186|260|200	-	-	0.964	-	0.964	-
ENSGALP00000019755	eukaryotic translation initiation factor 3 subunit M	EIF3M	52450	291|285|207|174	0.952	0.774	1.145	0.899	0.9425	0.154252
ENSGALP00000019758	acyl-CoA-binding protein-like	DBI	13896	732|752|860|686	1.149	0.942	1.105	1.078	1.0685	0.0892655
ENSGALP00000019763	metalloreductase STEAP3	STEAP3	62943	-|39|65|57	-	-	0.548	-	0.548	-
ENSGALP00000019786	elongator complex protein 4		53725	133|74|-|23	1.475	1.929	-	-	1.702	0.321026
ENSGALP00000019790	coiled-coil domain-containing protein 93	CCDC93	91515	146|163|96|175	0.778	1.01	-	0.99	0.926	0.128561
ENSGALP00000019801	septin-7		62996	759|703|554|597	1.128	1.086	1.054	1.146	1.1035	0.0414849
ENSGALP00000019817	TGF-beta-activated kinase 1 and MAP3K7-binding protein 1	TAB1	54277	85|92|68|53	0.828	0.872	-	1.04	0.913333	0.111881
ENSGALP00000019831	protein dpy-19 homolog 1		94036	121|165|98|147	0.501	0.94	1.054	1.097	0.898	0.272831
ENSGALP00000019832	actin-related protein 3-like isoform 2	ACTR3	55148	1449|1629|1534|1414	0.95	0.989	0.974	1.053	0.9915	0.0440341
ENSGALP00000019870	caspase-6	CASP6	41907	56|40|92|69	3.302	-	1.176	1.212	1.89667	1.21719
ENSGALP00000019873	protein PTHB1		112151	93|49|59|65	0.478	0.753	0.997	-	0.742667	0.259654
ENSGALP00000019882	peptidyl-prolyl cis-trans isomerase FKBP9 precursor		71730	145|189|127|54	1.403	1.287	0.746	0.783	1.05475	0.338818
ENSGALP00000019885	coiled-coil domain-containing protein 109B	MCUB	52815	60|117|87|64	0.736	2.022	0.939	-	1.23233	0.691363
ENSGALP00000019901	late secretory pathway protein AVL9 homolog		82156	-|-|61|-	-	-	0.877	-	0.877	-
ENSGALP00000019907	glia maturation factor beta-like	GMFB	21142	130|129|80|87	1.039	1.015	0.878	0.908	0.96	0.0789388
ENSGALP00000019921	rab3 GTPase-activating protein catalytic subunit isoform 2	RAB3GAP1	135553	103|95|114|88	0.898	1.06	0.851	0.974	0.94575	0.0914854
ENSGALP00000019931	rap1 GTPase-GDP dissociation stimulator 1	RAP1GDS1	78760	113|103|192|81	1.026	0.844	1.128	0.888	0.9715	0.129988
ENSGALP00000019948	protein kintoun-like	DNAAF2	34992	-|65|-|-	-	0.602	-	-	0.602	-
ENSGALP00000019958	integrin alpha-9 precursor		132245	50|99|83|-	-	-	1.304	-	1.304	-
ENSGALP00000019961	methionine aminopeptidase 1	METAP1	46115	-|42|102|-	-	-	0.58	-	0.58	-
ENSGALP00000019967	alcohol dehydrogenase class-3	ADH5	50778	650|749|635|516	0.829	1.295	0.963	0.961	1.012	0.198813
ENSGALP00000019975	probable ATP-dependent RNA helicase DDX17-like, partial		85875	1450|1401|1065|1196	1	1.112	1.12	0.955	1.04675	0.0821112
ENSGALP00000019988	utrophin	UTRN	482239	691|994|706|717	0.946	1.001	0.958	0.925	0.9575	0.0320468
ENSGALP00000019994	UBX domain-containing protein 4	UBXN4	68172	118|122|114|83	0.803	1.308	1.152	1.405	1.167	0.2641
ENSGALP00000020011	Leucine-rich repeat flightless-interacting protein 2		98149	83|78|110|71	-	-	0.837	-	0.837	-
ENSGALP00000020041	Serine/threonine-protein phosphatase 2B catalytic subunit alpha isoform, partial		70118	155|114|125|92	0.854	0.733	0.813	-	0.8	0.0615386
ENSGALP00000020042	85 kDa calcium-independent phospholipase A2	PLA2G6	100791	47|60|77|42	-	0.816	0.841	-	0.8285	0.0176777
ENSGALP00000020045	l-2-hydroxyglutarate dehydrogenase, mitochondrial	L2HGDH	56203	-|443|337|440	-	-	0.729	-	0.729	-
ENSGALP00000020053	ATP synthase subunit s, mitochondrial	ATP5S	27715	99|160|92|105	1.021	0.903	1.086	1.175	1.04625	0.114477
ENSGALP00000020064	eukaryotic translation initiation factor 3 subunit L-like	EIF3L	78428	469|-|-|-	0.969	-	-	-	0.969	-
ENSGALP00000020074	ras-related protein Rab-32	RAB32	30719	66|129|232|116	0.659	0.682	1.382	1.066	0.94725	0.344749
ENSGALP00000020075	vacuolar protein sorting-associated protein 41 homolog		113965	130|75|75|65	1.045	0.991	1.301	1.011	1.087	0.144398
ENSGALP00000020092	ubiquitin-conjugating enzyme E2 D3 isoform 3	UBE2D3	18512	66|76|69|77	1.051	-	0.847	1.224	1.04067	0.188712
ENSGALP00000020106	mitogen-activated protein kinase kinase kinase kinase 5	MAP4K5	117934	-|56|37|-	-	0.658	-	-	0.658	-
ENSGALP00000020114	caiB/baiF CoA-transferase family protein C7orf10		33700	-|49|31|25	-	0.641	-	-	0.641	-
ENSGALP00000020132	syntaxin-binding protein 5 isoform 2	STXBP5	145403	30|46|34|-	-	0.953	-	-	0.953	-
ENSGALP00000020134	3-hydroxybutyrate dehydrogenase type 2	BDH2	32361	-|-|813|786	-	-	1.105	0.987	1.046	0.0834386
ENSGALP00000020154	hypothetical protein RCJMB04_16g4	DARS	66735	1197|1477|1298|1375	0.809	0.995	0.914	1.128	0.9615	0.134607
ENSGALP00000020160	lanC-like protein 2		60975	419|332|259|213	0.846	0.668	0.887	0.925	0.8315	0.113674
ENSGALP00000020165	gag-env-erbB fusion protein		163056	141|67|-|97	1.016	0.657	-	0.802	0.825	0.180602
ENSGALP00000020182	histamine N-methyltransferase	HNMT	39540	192|240|260|260	0.989	1.265	1.508	1.192	1.2385	0.214278
ENSGALP00000020198	nucleoporin Nup43	NUP43	44325	142|156|111|77	0.993	0.761	1.176	-	0.976667	0.207982
ENSGALP00000020225	cullin-1-like, partial		113564	224|260|345|215	0.79	0.905	0.875	0.828	0.8495	0.0507707
ENSGALP00000020229	ERO1-like protein alpha isoform 3	ERO1L	63178	186|123|125|152	0.973	1.382	1.102	1.095	1.138	0.173115
ENSGALP00000020258	monofunctional C1-tetrahydrofolate synthase, mitochondrial	MTHFD1L	121376	105|51|101|91	0.754	0.946	1.084	0.6	0.846	0.212622
ENSGALP00000020267	glucosamine 6-phosphate N-acetyltransferase isoform 2	GNPNAT1	25908	349|332|360|251	4.279	2.128	3.975	1.789	3.04275	1.26571
ENSGALP00000020268	protein disulfide-isomerase A4		92317	1558|1685|1654|-	1.215	-	1.483	-	1.349	0.189505
ENSGALP00000020270	arf-GAP with dual PH domain-containing protein 1-like, partial		55332	130|357|263|257	0.841	0.976	0.857	1.157	0.95775	0.145848
ENSGALP00000020275	beta-galactoside-binding lectin	LGALS1	17658	88|91|52|43	1.09	0.693	0.717	0.572	0.768	0.22385
ENSGALP00000020282	fermitin family homolog 2 isoform 1	FERMT2	99660	728|730|661|540	-	1.196	1.115	-	1.1555	0.0572756
ENSGALP00000020339	kinesin heavy chain isoform 5C-like	KIF5C	139472	343|426|-|183	-	1.213	-	-	1.213	-
ENSGALP00000020346	peptidyl-prolyl cis-trans isomerase FKBP3	FKBP3	36025	1274|1101|1067|931	1.011	1.053	1.187	1.134	1.09625	0.0791596
ENSGALP00000020349	pre-mRNA-processing factor 39		94167	144|232|148|-	0.614	0.884	0.417	-	0.638333	0.234449
ENSGALP00000020363	N-myc-interactor	NMI	54846	-|77|-|45	-	0.932	-	1.086	1.009	0.108894
ENSGALP00000020374	thiosulfate sulfurtransferase	TST	39509	719|904|871|675	0.899	0.862	0.92	0.907	0.897	0.0248864
ENSGALP00000020395	solute carrier family 12 (potassium/chloride transporters), member 7		144837	73|85|96|110	-	0.874	0.697	1.272	0.947667	0.294493
ENSGALP00000020417	tubulin polymerization-promoting protein isoform 2		33543	202|278|139|318	0.76	0.823	0.804	0.809	0.799	0.0272152
ENSGALP00000020427	intraflagellar transport protein 27 homolog isoform 1		26644	104|205|67|63	1.445	1.07	1.093	1.561	1.29225	0.248096
ENSGALP00000020445	myosin-9		291464	8157|9661|7205|6797	0.926	1.167	0.974	1.094	1.04025	0.110146
ENSGALP00000020459	glycerol-3-phosphate dehydrogenase, mitochondrial	GPD2	95759	682|781|685|434	1.004	1.016	1.116	0.873	1.00225	0.0997275
ENSGALP00000020470	target of Myb protein 1	TOM1	63909	231|397|215|155	0.921	0.855	0.954	0.782	0.878	0.076092
ENSGALP00000020495	F-box only protein 7	FBXO7	67267	193|81|96|37	1.196	1.06	0.542	0.647	0.86125	0.315902
ENSGALP00000020498	protein TANC1	TANC1	237659	-|-|-|60	-	-	-	0.924	0.924	-
ENSGALP00000020517	probable gluconokinase	IDNK	26298	38|62|87|-	-	-	0.944	-	0.944	-
ENSGALP00000020520	ubiquilin-1 isoform 2		65873	561|471|571|493	1.068	0.832	0.775	0.793	0.867	0.136096
ENSGALP00000020543	n-alpha-acetyltransferase 35, NatC auxiliary subunit-like, partial	NAA35	102435	89|153|93|97	0.772	0.98	1.272	1.28	1.076	0.246079
ENSGALP00000020561	tRNA-splicing ligase RtcB homolog	RTCB	65455	1086|1058|950|849	1.064	1.015	1.048	0.969	1.024	0.0419603
ENSGALP00000020563	fructose-1,6-bisphosphatase 1	FBP1	53578	147|-|77|73	1.224	-	-	0.682	0.953	0.383252
ENSGALP00000020588	periodic tryptophan protein 1 homolog	PWP1	65536	24|70|33|-	-	0.864	-	-	0.864	-
ENSGALP00000020599	mTERF domain-containing protein 3, mitochondrial	MTERF2	55909	-|88|61|-	-	0.562	-	-	0.562	-
ENSGALP00000020600	UPF0444 transmembrane protein C12orf23 homolog	TMEM263	15326	314|388|114|187	0.976	0.943	0.946	1.153	1.0045	0.100115
ENSGALP00000020602	probable 2-ketogluconate reductase		44497	90|130|125|-	1.43	1.355	-	-	1.3925	0.053033
ENSGALP00000020634	cytoskeleton-associated protein 4	CKAP4	70838	970|921|785|888	1.08	1.218	0.898	1.097	1.07325	0.132003
ENSGALP00000020645	DCC-interacting protein 13-beta		92362	550|408|350|259	1.02	0.959	0.767	1.075	0.95525	0.134145
ENSGALP00000020654	WASH complex subunit 7-like		165143	-|151|165|152	-	0.905	0.758	1.039	0.900667	0.14055
ENSGALP00000020685	probable 10-formyltetrahydrofolate dehydrogenase ALDH1L2-like	ALDH1L2	125348	517|357|403|226	1.314	0.916	0.851	0.976	1.01425	0.20625
ENSGALP00000020696	KB07 protein		81097	75|-|87|80	0.764	-	-	-	0.764	-
ENSGALP00000020705	coiled-coil domain-containing protein 90A, mitochondrial	MCUR1	37987	67|65|37|32	1.68	-	-	-	1.68	-
ENSGALP00000020714	GMP reductase 1		41064	71|45|66|32	0.752	-	0.517	-	0.6345	0.16617
ENSGALP00000020730	hypothetical protein RCJMB04_23a5		65894	-|-|-|379	-	-	-	0.962	0.962	-
ENSGALP00000020731	adenylyl cyclase-associated protein 2	CAP2	64514	240|399|329|405	0.719	0.861	0.842	1.297	0.92975	0.252794
ENSGALP00000020733	nuclear transcription factor Y subunit beta-like		26392	54|78|89|94	-	0.537	0.904	1.049	0.83	0.2639
ENSGALP00000020737	nuclear pore complex protein Nup153	NUP153	177573	120|-|-|143	0.82	-	-	0.791	0.8055	0.0205061
ENSGALP00000020744	endoplasmin-like, partial		116672	4015|4717|4128|3420	1.02	1.061	1.155	1.136	1.093	0.0633667
ENSGALP00000020754	5'-nucleotidase domain-containing protein 3-like		75091	54|87|56|85	0.626	0.906	0.852	0.65	0.7585	0.141217
ENSGALP00000020792	nucleoporin Nup37	NUP37	41698	102|89|42|106	0.752	0.989	-	1.044	0.928333	0.155166
ENSGALP00000020793	WASH complex subunit CCDC53		25266	73|51|43|55	1.635	-	-	-	1.635	-
ENSGALP00000020822	eukaryotic translation elongation factor 1 epsilon-1		23546	229|120|135|118	0.746	1.009	0.729	1.228	0.928	0.237547
ENSGALP00000020840	desmoplakin isoform 2	DSP	396574	-|-|158|-	-	-	0.759	-	0.759	-
ENSGALP00000020843	thromboxane-A synthase	TBXAS1	71394	42|-|-|-	0.703	-	-	-	0.703	-
ENSGALP00000020857	coagulation factor XIII A chain	F13A1	98927	40|150|100|128	1.264	1.078	0.857	0.911	1.0275	0.183598
ENSGALP00000020860	phenylalanyl-tRNA synthetase, mitochondrial		61526	73|61|49|22	0.874	0.65	-	-	0.762	0.158392
ENSGALP00000020867	enoyl-CoA delta isomerase 2, mitochondrial isoform 1	ECI2	55882	218|196|243|154	1.215	1.02	1.086	1.336	1.16425	0.140244
ENSGALP00000020874	serine/threonine-protein kinase PRP4 homolog		165934	81|36|-|67	0.813	-	-	0.903	0.858	0.0636396
ENSGALP00000020884	tubulin beta-2B chain	TUBB2B	55244	7007|7320|6240|6891	0.874	-	0.959	0.969	0.934	0.0522015
ENSGALP00000020888	valacyclovir hydrolase		38121	27|39|80|75	-	-	1.151	1.272	1.2115	0.0855599
ENSGALP00000020891	receptor-interacting serine/threonine-protein kinase 1	RIPK1	91154	52|53|29|40	-	1.259	-	-	1.259	-
ENSGALP00000020904	3-oxo-5-beta-steroid 4-dehydrogenase isoform 2	AKR1D1	45426	382|363|430|348	0.572	1.053	1.001	1.094	0.93	0.241682
ENSGALP00000020915	GDP-mannose 4,6 dehydratase-like		46552	363|346|245|297	1.092	1.227	1.046	1.26	1.15625	0.103365
ENSGALP00000020965	ovalbumin		52514	3245|3284|2943|2861	1.128	1.964	0.778	0.404	1.0685	0.666186
ENSGALP00000020967	ovalbumin-related protein Y	OVALY	51979	388|384|325|355	1.022	3.337	1.081	0.252	1.423	1.33071
ENSGALP00000020970	serpin B5	SERPINB5	54881	213|370|277|265	1.284	0.82	0.837	0.651	0.898	0.270684
ENSGALP00000020971	protein LCHN	KIAA1147	49388	69|54|-|-	0.745	0.922	-	-	0.8335	0.125158
ENSGALP00000020977	vacuolar protein sorting-associated protein 4B	VPS4B	62224	-|275|225|268	-	1.109	0.861	0.899	0.956333	0.133571
ENSGALP00000021003	hypothetical protein A306_09659	KIAA1468	144178	254|252|242|204	0.706	0.892	0.904	0.677	0.79475	0.119909
ENSGALP00000021028	radixin	RDX	88023	-|1258|1321|-	-	1.289	1.235	-	1.262	0.0381838
ENSGALP00000021055	dynamin-1-like protein	DNM1L	90623	1076|1630|1192|916	0.861	0.915	0.953	1.089	0.9545	0.0972882
ENSGALP00000021119	uncharacterized protein LOC769855	FAM105A	52398	54|63|64|52	-	0.542	-	-	0.542	-
ENSGALP00000021124	required for meiotic nuclear division protein 1 homolog	RMND1	63549	100|97|47|44	0.889	1.087	-	-	0.988	0.140007
ENSGALP00000021147	triple functional domain protein		403691	51|42|28|31	0.809	-	-	-	0.809	-
ENSGALP00000021182	ELKS/Rab6-interacting/CAST family member 1 isoform 2	ERC1	163121	141|129|74|-	1.302	1.044	-	-	1.173	0.182434
ENSGALP00000021192	dynein heavy chain 5, axonemal		639189	32|141|46|27	0.804	0.539	-	-	0.6715	0.187383
ENSGALP00000021215	mRNA-decapping enzyme 1B		77730	-|-|42|27	-	-	0.622	-	0.622	-
ENSGALP00000021224	TP53RK-binding protein	TPRKB	24195	74|76|85|78	1.313	1.327	1.051	1.093	1.196	0.144319
ENSGALP00000021244	CECR1		66573	165|189|277|132	0.847	0.856	0.822	0.971	0.874	0.066247
ENSGALP00000021250	V-type proton ATPase subunit E 1	ATP6V1E1	33460	534|509|550|485	1.033	0.89	0.998	0.968	0.97225	0.0609282
ENSGALP00000021255	T-complex protein 1 subunit epsilon	CCT5	72663	837|966|647|436	1.221	0.973	0.93	1.047	1.04275	0.128282
ENSGALP00000021294	tRNA (cytosine(34)-C(5))-methyltransferase	NSUN2	111817	114|67|98|75	1.244	0.795	1.173	1.368	1.145	0.246856
ENSGALP00000021303	aldo-keto reductase family 1 member B10-like		44671	678|677|568|668	0.922	1.186	1.566	1.108	1.1955	0.27069
ENSGALP00000021315	aldo-keto reductase family 1 member B10	AKR1B10	46830	821|948|880|595	1.334	1.204	1.143	0.962	1.16075	0.154599
ENSGALP00000021349	putative deoxyribose-phosphate aldolase	DERA	42111	-|-|308|-	-	-	0.851	-	0.851	-
ENSGALP00000021359	protein cordon-bleu-like	COBL	189085	159|268|153|226	0.766	0.785	0.822	1.169	0.8855	0.190425
ENSGALP00000021405	synaptobrevin homolog YKT6		26288	332|286|414|243	0.836	0.732	0.849	0.623	0.76	0.105277
ENSGALP00000021407	Chain A, Solution Structure Of The Ph Domain Of Pleckstrin Homology Domain-Containing Protein Family A Member 5 From Human		145029	83|95|-|21	1.126	-	-	-	1.126	-
ENSGALP00000021416	transmembrane protein C9orf5	TMEM245	111249	131|91|141|176	0.704	1.033	0.7	0.638	0.76875	0.178739
ENSGALP00000021425	plexin-B2		223188	570|726|520|460	1.022	1.012	1.074	1.18	1.072	0.0769589
ENSGALP00000021459	charged multivesicular body protein 5	CHMP5	32553	259|264|220|176	1.377	0.871	1.54	-	1.26267	0.348847
ENSGALP00000021475	succinate dehydrogenase	SDHA	82823	1416|1002|1335|976	0.994	1.013	1.127	1.043	1.04425	0.0587388
ENSGALP00000021481	pyridine nucleotide-disulfide oxidoreductase domain-containing protein 1	PYROXD1	67619	94|69|34|56	1.017	1.066	-	-	1.0415	0.0346482
ENSGALP00000021488	branched-chain-amino-acid aminotransferase, cytosolic	BCAT1	51040	586|588|426|585	0.919	0.65	0.818	0.799	0.7965	0.110961
ENSGALP00000021513	cleft lip and palate transmembrane protein 1-like protein	CLPTM1L	74438	78|85|82|54	1.066	1.079	0.704	-	0.949667	0.212853
ENSGALP00000021516	lysophosphatidylcholine acyltransferase 1	LPCAT1	70677	58|51|50|88	-	0.707	-	0.791	0.749	0.059397
ENSGALP00000021519	NADH dehydrogenase	NDUFS6	17056	523|452|526|422	1.087	0.841	1.214	1.202	1.086	0.173076
ENSGALP00000021535	elongator complex protein 2 isoform 2		115694	25|35|-|59	-	-	-	0.662	0.662	-
ENSGALP00000021547	uncharacterized protein KIAA0528 isoform 1	C2CD5	143173	65|127|69|93	0.916	0.888	-	0.964	0.922667	0.0384361
ENSGALP00000021618	L-lactate dehydrogenase B chain		44604	3532|4654|2858|2933	1.01	1.181	0.935	1.231	1.08925	0.139744
ENSGALP00000021707	IDN3		387522	52|-|-|74	-	-	-	0.703	0.703	-
ENSGALP00000021708	poly(rC)-binding protein 2-like isoform 1		55352	1035|1079|1019|1008	1.158	1.129	1.289	1.66	1.309	0.244132
ENSGALP00000021752	ATP-binding cassette sub-family F member 2		87531	-|143|143|-	-	0.836	0.815	-	0.8255	0.0148492
ENSGALP00000021767	neurocalcin-delta		27532	204|151|175|86	-	1.277	1.552	-	1.4145	0.194454
ENSGALP00000021770	F-box-like/WD repeat-containing protein TBL1X		64536	201|141|147|129	-	0.935	0.701	1.071	0.902333	0.187151
ENSGALP00000021774	nicalin-like	NCLN	70274	508|628|496|347	0.805	0.967	0.886	0.845	0.87575	0.0692405
ENSGALP00000021792	protein SCO1 homolog, mitochondrial		26057	117|66|83|49	0.995	0.716	1.197	0.649	0.88925	0.254053
ENSGALP00000021815	cadherin EGF LAG seven-pass G-type receptor 1		343848	153|140|125|95	0.493	0.684	0.528	0.562	0.56675	0.0830878
ENSGALP00000021837	NEDD8-activating enzyme E1 catalytic subunit isoform 1	UBA3	59534	176|220|172|187	1.078	1.09	1.181	1.211	1.14	0.0659949
ENSGALP00000021842	PDZ and LIM domain protein 3 isoform 4	PDLIM3	40335	364|451|351|361	0.964	0.878	0.832	1.001	0.91875	0.077457
ENSGALP00000021860	sorbin and SH3 domain-containing protein 2		163224	96|192|-|63	-	0.647	-	-	0.647	-
ENSGALP00000021875	testis-expressed sequence 10 protein homolog	TEX10	124773	26|42|-|63	-	-	-	1.144	1.144	-
ENSGALP00000021877	probable cation-transporting ATPase 13A1		161786	289|336|280|211	0.77	0.871	0.847	0.839	0.83175	0.0433542
ENSGALP00000021892	endoplasmic reticulum resident protein 44	ERP44	53650	499|790|545|597	1.068	1.037	1.025	0.926	1.014	0.0614003
ENSGALP00000021904	loss of heterozygosity 12 chromosomal region 1 protein homolog		26742	108|-|-|-	1.047	-	-	-	1.047	-
ENSGALP00000021905	syntaxin-17	STX17	40576	106|134|96|36	2.23	1.472	1.286	-	1.66267	0.500049
ENSGALP00000021907	acidic leucine-rich nuclear phosphoprotein 32 family member E-like		33021	472|482|451|331	1.366	1.044	1.272	1.09	1.193	0.151636
ENSGALP00000021914	TLR3	TLR3	119059	159|-|-|117	1.61	-	-	0.954	1.282	0.463862
ENSGALP00000021940	serine palmitoyltransferase 1	SPTLC1	63596	36|-|-|42	-	-	-	0.966	0.966	-
ENSGALP00000021957	nesprin-1		1235909	142|-|122|-	0.722	-	1.169	-	0.9455	0.316077
ENSGALP00000021981	TBC1 domain family member 1		173644	53|124|59|119	-	0.904	0.645	0.943	0.830667	0.16197
ENSGALP00000021996	caprin-1	CAPRIN1	86933	256|202|106|159	1.139	0.988	1.188	1.088	1.10075	0.085539
ENSGALP00000022004	tropomyosin alpha-3 chain-like isoform 4	TPM3	47232	926|627|686|741	0.735	0.709	0.786	0.621	0.71275	0.0690235
ENSGALP00000022023	nuclear pore complex protein Nup98-Nup96		220599	-|237|-|-	-	0.738	-	-	0.738	-
ENSGALP00000022049	protein transport protein Sec61 subunit beta-like	SEC61B	11586	208|166|251|240	1.233	1.082	1.283	1.048	1.1615	0.11413
ENSGALP00000022055	alpha-1,3/1,6-mannosyltransferase ALG2, partial	ALG2	49276	51|121|81|97	-	0.946	1.728	0.664	1.11267	0.551233
ENSGALP00000022057	putative ISG12-2 protein	IFI6	12157	100|42|56|34	0.557	-	0.426	-	0.4915	0.092631
ENSGALP00000022066	family with sequence similarity 114, member A1	FAM114A1	71972	315|242|-|244	1.069	0.919	-	1.169	1.05233	0.125831
ENSGALP00000022108	microtubule-associated tumor suppressor 1 homolog isoform 2		68302	57|41|43|23	1.185	-	-	-	1.185	-
ENSGALP00000022139	acyl-coenzyme A thioesterase 13	ACOT13	19820	147|163|112|127	1.137	1.392	0.937	1.289	1.18875	0.197836
ENSGALP00000022208	AT-rich interactive domain-containing protein 1B, partial	ARID1B	221952	-|42|38|100	-	0.738	-	-	0.738	-
ENSGALP00000022235	cytosolic non-specific dipeptidase	CNDP2	66150	823|1325|782|693	1.175	1.003	1.102	1.171	1.11275	0.0804752
ENSGALP00000022243	puromycin-sensitive aminopeptidase		114631	2080|2576|2056|2146	0.854	0.919	1.036	1.095	0.976	0.109383
ENSGALP00000022250	cytochrome b5	CYB5A	17057	365|408|321|233	0.903	1.096	0.944	0.87	0.95325	0.0998645
ENSGALP00000022251	chromosome 2 open reading frame, human C18orf55	TIMM21	29981	187|133|209|179	1.024	1.165	0.912	1.03	1.03275	0.103529
ENSGALP00000022252	sorting nexin-9	SNX9	81748	267|280|221|172	0.871	1.026	1.152	1.057	1.0265	0.116706
ENSGALP00000022266	2',5'-oligo adenylate synthetase A		69167	114|112|55|88	0.603	0.64	-	0.538	0.593667	0.0516366
ENSGALP00000022269	AIR carboxylase-SAICAR synthetase, partial	AIRC	60016	-|449|-|-	-	1.102	-	-	1.102	-
ENSGALP00000022278	protein SERAC1	SERAC1	89511	95|38|121|102	-	-	1.302	-	1.302	-
ENSGALP00000022287	optineurin	OPTN	80911	45|153|114|78	1.041	1.199	1.155	-	1.13167	0.0815434
ENSGALP00000022293	ezrin	EZR	86473	2383|2487|-|-	1.225	1.021	-	-	1.123	0.14425
ENSGALP00000022309	protein disulfide-isomerase TMX3	TMX3	61702	77|93|115|110	0.762	0.84	1.045	1.079	0.9315	0.15464
ENSGALP00000022313	mitogen-activated protein kinase 9		53315	229|314|287|195	0.969	1.027	0.825	1.147	0.992	0.133751
ENSGALP00000022328	plasma alpha-L-fucosidase	FUCA2	62516	411|312|440|242	0.927	1.228	0.848	1.065	1.017	0.166819
ENSGALP00000022334	peroxisomal biogenesis factor 3	PEX3	36932	34|36|44|34	-	-	0.8	-	0.8	-
ENSGALP00000022336	exocyst complex component 1 isoform 2	EXOC1	124689	110|132|166|97	0.856	1.162	0.516	1.036	0.8925	0.280658
ENSGALP00000022347	LSM domain-containing protein 1		10833	-|-|73|-	-	-	0.763	-	0.763	-
ENSGALP00000022380	inositol monophosphatase 2	IMPA2	39868	52|107|109|59	1.003	0.752	1.117	0.929	0.95025	0.153126
ENSGALP00000022400	costars family protein C6orf115 homolog	ABRACL	11234	175|-|-|-	1.474	-	-	-	1.474	-
ENSGALP00000022402	aldose 1-epimerase isoform 1	GALM	44365	379|493|570|262	0.918	1.025	0.738	0.725	0.8515	0.145383
ENSGALP00000022414	synaptojanin-2-binding protein-like		17578	-|120|120|-	-	0.888	1.204	-	1.046	0.223446
ENSGALP00000022425	brefeldin A-inhibited guanine nucleotide-exchange protein 3	ARFGEF3	263182	-|79|-|93	-	0.932	-	0.707	0.8195	0.159099
ENSGALP00000022428	mevalonate kinase	MVK	39798	167|119|104|67	0.863	1.111	-	-	0.987	0.175362
ENSGALP00000022434	AFG3-like protein 2	AFG3L2	107531	576|615|505|495	1.13	0.991	0.973	1.198	1.073	0.108931
ENSGALP00000022436	tubulin, beta 5-like		48443	7090|7101|6310|6820	1.001	1.213	1.023	1.395	1.158	0.184452
ENSGALP00000022445	proteasome assembly chaperone 2	PSMG2	36126	91|103|74|116	0.981	0.824	0.733	0.779	0.82925	0.107773
ENSGALP00000022457	nucleoporin SEH1	SEH1L	29936	105|126|-|49	-	1.164	-	0.679	0.9215	0.342947
ENSGALP00000022466	nucleolysin TIAR isoform 2	TIA1	47692	97|128|-|86	0.992	0.809	-	0.786	0.862333	0.112882
ENSGALP00000022479	mRNA cap guanine-N7 methyltransferase	RNMT	60743	64|94|61|114	1.056	0.887	0.963	0.97	0.969	0.0691134
ENSGALP00000022512	zinc finger CCCH-type antiviral protein 1	ZC3HAV1	101097	367|360|402|303	1.116	1.052	0.844	0.794	0.9515	0.156549
ENSGALP00000022525	pre-mRNA-processing factor 19		48176	-|-|109|59	-	-	1.152	1.186	1.169	0.0240416
ENSGALP00000022528	zona pellucida sperm-binding protein 1 precursor		103010	39|72|34|16	-	0.864	-	-	0.864	-
ENSGALP00000022539	gamma-soluble NSF attachment protein	NAPG	43904	280|171|253|170	1.073	1.019	1.106	1.24	1.1095	0.094101
ENSGALP00000022566	tubulin-specific chaperone E-like	TBCE	78418	60|138|88|-	-	0.986	0.913	-	0.9495	0.0516188
ENSGALP00000022589	Insulin-like growth factor 2 mRNA-binding protein 2, partial		72348	189|201|219|224	0.796	0.833	1.06	0.935	0.906	0.118302
ENSGALP00000022592	HBS1-like protein	HBS1L	93878	138|199|122|152	1.067	0.948	0.893	0.909	0.95425	0.0786358
ENSGALP00000022626	40S ribosomal protein S12	RPS12	20106	511|423|444|243	1.061	1.16	1.375	1.22	1.204	0.131507
ENSGALP00000022631	pantetheinase-like, partial	VNN1	66626	458|450|491|332	1.005	0.839	0.924	0.768	0.884	0.10283
ENSGALP00000022646	erythrocyte membrane protein band 4.1-like 2		136749	-|164|245|158	-	0.73	0.879	0.703	0.770667	0.0947857
ENSGALP00000022679	DnaJ (Hsp40) homolog, subfamily B, member 14	DNAJB14	53361	-|34|20|36	-	-	-	1.03	1.03	-
ENSGALP00000022684	LYR motif-containing protein 5 isoform 3	LYRM5	14555	48|55|50|37	-	0.803	-	-	0.803	-
ENSGALP00000022686	GTPase KRas-like		28360	322|308|302|-	-	0.72	0.678	-	0.699	0.0296985
ENSGALP00000022728	WD repeat-containing protein 19	WDR19	180954	77|116|62|73	0.766	1.023	1.081	0.913	0.94575	0.138615
ENSGALP00000022744	inositol 1,4,5-trisphosphate receptor type 2		354622	757|876|620|749	0.827	1.099	0.845	0.929	0.925	0.124226
ENSGALP00000022759	OCIA domain-containing protein 1	OCIAD1	35111	256|339|291|201	1.134	0.964	0.898	0.72	0.929	0.171165
ENSGALP00000022796	Liprin-beta-1	PPFIBP1	141691	-|183|83|-	-	0.802	-	-	0.802	-
ENSGALP00000022815	cytochrome c oxidase subunit 5A, mitochondrial isoform 3	COX5A	19568	717|625|780|629	1.328	1.096	1.385	1.139	1.237	0.141032
ENSGALP00000022816	NADH-cytochrome b5 reductase 3	CYB5R3	41596	893|869|825|534	1.15	1.006	1.319	0.9	1.09375	0.181788
ENSGALP00000022836	ubiquitin carboxyl-terminal hydrolase 48		146103	-|45|-|42	-	1.215	-	0.916	1.0655	0.211425
ENSGALP00000022839	ADP-ribosylation factor GTPase-activating protein 3	ARFGAP3	62420	397|487|377|420	1.188	0.833	1.019	0.97	1.0025	0.146594
ENSGALP00000022849	hypothetical protein RCJMB04_7e16		48551	146|111|-|-	0.923	1.342	-	-	1.1325	0.296278
ENSGALP00000022870	translocator protein	TSPO	21359	88|99|92|110	0.665	0.756	0.785	0.637	0.71075	0.070929
ENSGALP00000022871	tubulin--tyrosine ligase-like protein 12	TTLL12	83414	761|475|568|564	-	0.853	1.336	0.81	0.999667	0.292066
ENSGALP00000022898	mothers against decapentaplegic homolog 2-like isoform 1		59587	105|-|122|87	0.793	-	0.745	0.915	0.817667	0.0876432
ENSGALP00000022899	hydroxyacid-oxoacid transhydrogenase, mitochondrial		57213	184|337|328|215	1.165	1	1.043	0.864	1.018	0.124196
ENSGALP00000022917	sorting and assembly machinery component 50 homolog	SAMM50	59165	484|261|422|162	1.216	0.964	1.455	0.719	1.0885	0.3176
ENSGALP00000022924	beta-parvin	PARVB	53045	118|-|99|-	0.816	-	0.867	-	0.8415	0.0360624
ENSGALP00000022938	glucosamine-6-phosphate deaminase 2 isoform 1	GNPDA2	37705	334|378|332|253	1.063	0.864	0.792	0.63	0.83725	0.179517
ENSGALP00000022972	fibulin-1 precursor	FBLN1	89275	99|-|-|39	0.518	-	-	-	0.518	-
ENSGALP00000022974	ataxin-10	ATXN10	55563	60|45|47|36	1.218	1.079	1.239	-	1.17867	0.0869502
ENSGALP00000022980	probable phospholipid-transporting ATPase IA	ATP8A1	153528	424|367|363|292	0.982	1.372	1.057	1.008	1.10475	0.18086
ENSGALP00000022994	Na+ channel alpha subunit		83788	65|-|58|-	0.677	-	0.75	-	0.7135	0.0516188
ENSGALP00000023008	alpha-2-macroglobulin-like protein 1-like		181421	533|441|514|459	1.234	0.832	0.788	0.729	0.89575	0.229414
ENSGALP00000023016	LIM and calponin homology domains-containing protein 1	LIMCH1	151682	215|108|196|130	0.832	0.868	0.482	0.417	0.64975	0.23321
ENSGALP00000023022	ubiquitin carboxyl-terminal hydrolase isozyme L1	UCHL1	30856	220|128|143|144	1.153	0.672	0.647	1.348	0.955	0.350526
ENSGALP00000023036	RNA-binding protein 47 isoform 1	RBM47	74549	336|615|286|317	0.8	0.917	0.911	0.96	0.897	0.0682495
ENSGALP00000023059	sister chromatid cohesion protein PDS5 homolog A	PDS5A	185155	568|526|362|476	0.836	1.116	0.83	1.299	1.02025	0.228774
ENSGALP00000023065	hypothetical protein PANDA_014661	UBE2K	23601	231|293|235|144	1.017	0.733	0.815	0.879	0.861	0.119944
ENSGALP00000023075	replication factor C subunit 1	RFC1	175735	60|28|-|-	0.52	-	-	-	0.52	-
ENSGALP00000023081	Chain A, Solution Structure Of The Second Kow Motif Of Human Transcription Elongation Factor Spt5		139499	137|139|150|170	0.595	0.641	0.642	0.862	0.685	0.120019
ENSGALP00000023085	alpha-actinin-4		85363	1506|1547|1462|1054	1.2	1.08	1.214	0.881	1.09375	0.154057
ENSGALP00000023089	60S acidic ribosomal protein P2		18531	797|822|599|514	1.229	1.184	1.548	1.07	1.25775	0.204744
ENSGALP00000023091	NADH dehydrogenase		32921	692|710|652|759	1.156	1.073	1.2	1.194	1.15575	0.0585057
ENSGALP00000023101	UDP-glucose 6-dehydrogenase-like isoform 2		67330	274|471|391|482	1.504	1.372	0.947	1.193	1.254	0.241104
[truncated: 2,489 more rows]
