# Supplementary material for: iTRAQ-Based Quantitative Proteomics Identifies Potential Regulatory Proteins Involved in Chicken Eggshell Brownness
Source: PLoS One. 2016 Dec 22;11(12):e0168750. doi: 10.1371/journal.pone.0168750 (PMC5179088; doi:10.1371/journal.pone.0168750)
Supplement: S2 Table — (XLSX) [file pone.0168750.s002.xlsx]

## Sheet: Differentially proteins
Accession	Description	Gene Name	set1	set2	set3	set4	mean	CV
ENSGALP00000005971	Annexin A2	Protein	0.623	0.459*	0.685*	0.448*	0.55375	0.214138
ENSGALP00000037232	RNA-binding protein EWS	EWSR1	0.612*	0.529*	0.616*	0.493*	0.5625	0.108939
ENSGALP00000002760	28S ribosomal protein S34, mitochondrial	MRPS34	0.594*	0.58*	0.532	0.558*	0.566	0.0478447
ENSGALP00000021815	cadherin, EGF LAG seven-pass G-type receptor 1	CELSR1	0.493*	0.684*	0.528*	0.562	0.56675	0.146604
ENSGALP00000025669	small ArfGAP 1	SMAP1	0.548	0.642*	0.505	0.695*	0.5975	0.144919
ENSGALP00000008794	cadherin-13 precursor	CDH13	0.615*	0.605*	0.704	0.497*	0.60525	0.14008
ENSGALP00000008534	chromosome 1 open reading frame 69	IBA57	0.557	0.503*	0.821	0.54*	0.60525	0.240544
ENSGALP00000013359	annexin A4	ANXA4	0.756*	0.468*	0.765*	0.498*	0.62	0.258503
ENSGALP00000014599	sorcin	SRI	0.582*	0.522*	0.815	0.607	0.6315	0.201785
ENSGALP00000026399	beta-1-syntrophin	SNTB1	0.546*	0.599*	0.743	0.646*	0.6335	0.132047
ENSGALP00000014935	fragile X mental retardation 1	FMR1	0.638*	0.689*	0.527*	0.686	0.635	0.119208
ENSGALP00000005353	protein strawberry notch homolog 1	SBNO1	0.434*	0.829	0.614*	0.727	0.651	0.259956
ENSGALP00000000955	CTP synthase 1	CTPS1	0.591*	0.659*	0.622	0.759	0.65775	0.110984
ENSGALP00000004186	annexin A11	ANXA11	0.499*	0.588*	0.948	0.598*	0.65825	0.301141
ENSGALP00000000409	ladinin 1	LAD1	0.686*	0.833	0.631	0.497*	0.66175	0.210121
ENSGALP00000041120	GLI pathogenesis-related 2	GLIPR2	0.821	0.617*	0.688*	0.541*	0.66675	0.178582
ENSGALP00000005653	fibronectin precursor	fn1	0.683	0.756*	0.603*	0.642	0.671	0.097476
ENSGALP00000013585	creatine kinase U-type, mitochondrial precursor	CKMT1A	0.952	0.657*	0.555*	0.596*	0.69	0.260324
ENSGALP00000004211	chondroitin sulfate proteoglycan 4	CSPG4	0.768	0.722*	0.63*	0.649	0.69225	0.0927554
ENSGALP00000000494	SWI/SNF related, matrix associated, actin dependent regulator of chromatin, subfamily d, member 2	SMARCD2	0.595*	0.663	0.89*	0.627	0.69375	0.192792
ENSGALP00000002580	secretory carrier membrane protein 2	SCAMP2	0.603	0.715	0.678*	0.783*	0.69475	0.108022
ENSGALP00000015342	BCL2 associated athanogene 3	BAG3	0.789	0.78	0.645*	0.601*	0.70375	0.13503
ENSGALP00000022870	translocator protein	TSPO	0.665*	0.756	0.785*	0.637*	0.71075	0.0997945
ENSGALP00000022004	tropomyosin 3	TPM3	0.735*	0.709*	0.786	0.621	0.71275	0.0968412
ENSGALP00000013524	STE20 like kinase	SLK	0.775*	0.817	0.648	0.645*	0.72125	0.122023
ENSGALP00000014509	far upstream element-binding protein 1	FUBP1	0.886	0.587*	0.76*	0.673*	0.7265	0.175708
ENSGALP00000000889	DnaJ heat shock protein family (Hsp40) member C11	DNAJC11	0.804	0.624*	0.774	0.708*	0.7275	0.109699
ENSGALP00000001295	mitogen-activated protein kinase-activated protein kinase 2	MAPKAPK2	0.685*	0.873	0.633	0.731*	0.7305	0.141123
ENSGALP00000007523	chloride intracellular channel protein 2	CLIC2	0.625*	0.861	0.803*	0.637*	0.7315	0.16205
ENSGALP00000017301	enoyl-CoA hydratase domain containing 2	ECHDC2	0.791*	0.697*	0.675	0.764*	0.73175	0.0747626
ENSGALP00000014766	myotubularin related protein 1	MTMR1	0.643*	0.828	0.668	0.796*	0.73375	0.125197
ENSGALP00000008969	transforming growth factor beta regulator 4	TBRG4	0.551	0.779*	0.767*	0.859	0.739	0.178374
ENSGALP00000000062	Uncharacterized protein		0.915	0.616*	0.644	0.785*	0.74	0.186666
ENSGALP00000016630	alcohol dehydrogenase	AKR1A1	0.801	0.89	0.719*	0.554*	0.741	0.192836
ENSGALP00000003627	galactokinase 1	GALK1	0.638*	0.883*	0.587*	0.9	0.752	0.216182
ENSGALP00000021405	Gallus gallus YKT6 v-SNARE homolog (S. cerevisiae) (YKT6), mRNA.	YKT6	0.836	0.732*	0.849	0.623*	0.76	0.138523
ENSGALP00000009895	disco interacting protein 2 homolog B	DIP2B	0.676*	0.815	0.694*	0.856	0.76025	0.116795
ENSGALP00000015909	Ras-related protein Rab-33B	RAB33B	0.86	0.795*	0.757*	0.629*	0.76025	0.127968
ENSGALP00000013963	structural maintenance of chromosomes protein 3	SMC3	0.853	0.798*	0.637*	0.756*	0.761	0.120517
ENSGALP00000036506	lectin, galactoside-binding, soluble, 3	LGALS3	0.806*	0.94	0.871*	0.431*	0.762	0.298358
ENSGALP00000014273	neurobeachin like 1	NBEAL1	0.708*	0.759*	0.654	0.928	0.76225	0.155494
ENSGALP00000015626			0.782*	0.779*	0.653*	0.845	0.76475	0.105231
ENSGALP00000005931	adaptin ear-binding coat-associated protein 2	NECAP2	0.762*	0.739*	0.743*	0.826	0.7675	0.052469
ENSGALP00000002679	long-chain-fatty-acid--CoA ligase ACSBG2	ACSBG2	0.832*	0.593*	0.869	0.792	0.7715	0.159539
ENSGALP00000027317	DIS3 homolog, exosome endoribonuclease and 3'-5' exoribonuclease	DIS3	0.673	0.806*	0.766*	0.841	0.7715	0.0939258
ENSGALP00000014383	fragile X mental retardation syndrome-related protein 1	FXR1	0.752*	0.839*	0.781*	0.715*	0.77175	0.0678212
ENSGALP00000006259	palmitoyl-protein thioesterase 1 precursor	PPT1	0.986	0.644*	0.816*	0.643*	0.77225	0.212457
ENSGALP00000000338	proteasome inhibitor PI31 subunit	PSMF1	0.783	0.764*	0.631*	0.915	0.77325	0.150277
ENSGALP00000038587	Gallus gallus actin related protein 2/3 complex, subunit 5, 16kDa (ARPC5), mRNA.	ARPC5	0.819*	0.833*	0.701	0.746*	0.77475	0.0803193
ENSGALP00000008485	annexin A7	ANXA7	0.88	0.662*	0.74*	0.817	0.77475	0.121957
ENSGALP00000027474	NHL repeat containing 3	NHLRC3	0.751*	0.78*	0.71	0.865	0.7765	0.0845043
ENSGALP00000034072	acetyl-CoA carboxylase	ACACA	0.836	0.838*	0.598*	0.836	0.777	0.153587
ENSGALP00000002983	coronin, actin binding protein, 2A	CORO2A	0.6*	0.994	0.873	0.654*	0.78025	0.237156
ENSGALP00000018412	leucine-rich repeat-containing protein 40	LRRC40	0.709*	0.874	0.714*	0.83	0.78175	0.10631
ENSGALP00000010809	toll-interacting protein	TOLLIP	0.776*	0.783	0.86	0.71*	0.78225	0.0784737
ENSGALP00000001352	cingulin	CGN	0.991	0.565*	0.796*	0.785	0.78425	0.222023
ENSGALP00000012079	Very-long-chain (3R)-3-hydroxyacyl-CoA dehydratase	PTPLAD1	0.729*	0.758*	0.823*	0.828*	0.7845	0.0622604
ENSGALP00000011857	Lipoma-preferred partner homolog	LPP	0.821*	0.747*	0.772*	0.802*	0.7855	0.0415589
ENSGALP00000011598	U2 small nuclear ribonucleoprotein A'	SNRPA1	0.79*	0.807*	0.87	0.69*	0.78925	0.0944954
ENSGALP00000019304	tetratricopeptide repeat domain 26	TTC26	0.925	0.636*	0.67*	0.929	0.79	0.201026
ENSGALP00000003768	Vpr (HIV-1) binding protein	VPRBP	0.866	0.905	0.663*	0.733*	0.79175	0.142833
ENSGALP00000023849	V-type proton ATPase catalytic subunit A	ATP6V1A	0.783	0.758*	0.73*	0.898	0.79225	0.0930881
ENSGALP00000021003	KIAA1468	KIAA1468	0.706*	0.892	0.904	0.677*	0.79475	0.150877
ENSGALP00000004532	Uncharacterized protein		0.796	0.928	0.767*	0.689*	0.795	0.125177
ENSGALP00000017617	complement component 8, beta polypeptide	C8B	0.857	0.96	0.694*	0.669*	0.795	0.173606
ENSGALP00000021488	branched chain amino-acid transaminase 1, cytosolic	BCAT1	0.919	0.65*	0.818*	0.799*	0.7965	0.139311
ENSGALP00000020417	tubulin polymerization promoting protein	TPPP	0.76*	0.823	0.804	0.809*	0.799	0.0340616
ENSGALP00000005601	brain-specific angiogenesis inhibitor 1-associated protein 2-like protein 1	BAIAP2L1	0.838	0.638*	0.738*	1.004	0.8045	0.193988
ENSGALP00000015343	melanoma inhibitory activity protein 3 precursor	MIA3	0.675*	0.963	0.635*	0.979	0.813	0.225447
ENSGALP00000003312	organic solute carrier partner 1	OSCP1	0.732*	0.884	0.825	0.819*	0.815	0.0768416
ENSGALP00000003898	matrin-3	MATR3	0.88	0.874	0.818*	0.69*	0.8155	0.108157
ENSGALP00000015531	cytoplasmic dynein 1 intermediate chain 2	DYNC1I2	0.922	0.663*	0.936	0.742*	0.81575	0.165258
ENSGALP00000023990			0.932	0.843*	0.676*	0.816*	0.81675	0.129926
ENSGALP00000014308	T-complex protein 1 subunit delta	tcp-1	0.875	0.804*	0.748*	0.846*	0.81825	0.0674154
ENSGALP00000019318	LUC7-like 2	LUC7L2	1.355	0.844	0.433*	0.643*	0.81875	0.482349
ENSGALP00000001464	GTPase activating protein and VPS9 domains 1	GAPVD1	0.969	0.757*	0.727*	0.824	0.81925	0.131528
ENSGALP00000027070	cytoplasmic protein NCK2	NCK2	0.717	0.972	0.811*	0.78*	0.82	0.132462
ENSGALP00000011291	apolipoprotein O-like precursor	APOOL	0.942	0.849*	0.744*	0.748*	0.82075	0.114906
ENSGALP00000003578	mitogen-activated protein kinase-activated protein kinase 3	MAPKAPK3	0.948	0.815	0.805*	0.736*	0.826	0.107255
ENSGALP00000022445	proteasome (prosome, macropain) assembly chaperone 2	PSMG2	0.981	0.824	0.733*	0.779*	0.82925	0.129964
ENSGALP00000002680	methionine adenosyltransferase II, beta	MAT2B	0.748*	0.891	0.979	0.706*	0.831	0.152244
ENSGALP00000011713	paxillin	PXN	0.882	0.755*	0.861*	0.834*	0.833	0.066732
ENSGALP00000033089	NADH dehydrogenase	NDUFA10	1.013	1.172*	1.192*	1.424	1.20025	0.141058
ENSGALP00000039931	proteasome 26S subunit, non-ATPase 11	PSMD11	1.158*	1.279*	1.229*	1.136*	1.2005	0.0547093
ENSGALP00000023664	glutathione S-transferase kappa 1	GSTK1	1.128	1.149	1.239*	1.314*	1.2075	0.0710432
ENSGALP00000004159	ribosomal protein L10a	RPL10A	1.041	1.269*	1.29*	1.249*	1.21225	0.0951845
ENSGALP00000014747	High mobility group protein B3	HMGB3	1.08	1.296*	1.326*	1.156	1.2145	0.0957713
ENSGALP00000027399	S-formylglutathione hydrolase	ESD	1.123	1.248*	1.244*	1.305	1.23	0.0622611
ENSGALP00000002205	ATP synthase, H+ transporting, mitochondrial Fo complex subunit B1	ATP5F1	1.196*	1.172*	1.271*	1.285*	1.231	0.0450395
ENSGALP00000004879	ER lipid raft associated 2	ERLIN2	1.218	1.151	1.287*	1.28*	1.234	0.0514017
ENSGALP00000033584	transforming protein RhoA	cRhoA	1.455*	1.093	1.121	1.274*	1.23575	0.134665
ENSGALP00000023942	poly(A) binding protein interacting protein 1	PAIP1	1.302*	1.406*	1.063	1.173	1.236	0.121048
ENSGALP00000009487	ribophorin I	RPN1	1.159	1.233*	1.297	1.259*	1.237	0.0471009
ENSGALP00000014105	solute carrier family 25 (mitochondrial carrier; adenine nucleotide translocator), member 5	SLC25A5	0.959	1.263*	1.198*	1.578*	1.2495	0.204114
ENSGALP00000023379	COP9 signalosome complex subunit 5	COPS5	1.41*	1.091	1.24*	1.258*	1.24975	0.104374
ENSGALP00000024757	ATP synthase subunit e, mitochondrial	rbf	1.338*	1.109	1.348*	1.231*	1.2565	0.0888862
ENSGALP00000013968	eukaryotic translation elongation factor 1 beta 2	EEF1B2	1.142	1.221*	1.25*	1.428*	1.26025	0.095844
ENSGALP00000010799	enoyl-CoA hydratase domain-containing protein 3, mitochondrial	ECHDC3	1.21*	0.999	1.466*	1.378*	1.26325	0.162835
ENSGALP00000011559	integrin beta-1 precursor	ITGB1	1.304*	1.262*	1.388*	1.145*	1.27475	0.0793292
ENSGALP00000011789	Sentan	SNTN	1.336*	1.2*	1.519*	1.05	1.27625	0.156383
ENSGALP00000000693	succinate dehydrogenase		1.338*	1.303	1.344*	1.147*	1.283	0.0720591
ENSGALP00000028747	heat-responsive protein 12	HRSP12	1.301*	1.206	1.431	1.2*	1.2845	0.0841335
ENSGALP00000009563	Annexin		1.333*	1.125*	1.297*	1.403*	1.2895	0.0916386
ENSGALP00000013046	ADP ribosylation factor like GTPase 3	ARL3	1.425*	1.197*	1.311*	1.251*	1.296	0.0754596
ENSGALP00000025342	tumor protein D52	TPD52	1.407*	1.336*	1.188*	1.282*	1.30325	0.0708408
ENSGALP00000005045	serine carboxypeptidase 1 precursor	SCPEP1	1.281*	1.347*	1.088	1.512	1.307	0.134176
ENSGALP00000000293	Uncharacterized protein		1.332	1.375*	1.341*	1.185	1.30825	0.0643817
ENSGALP00000042606	FUN14 domain containing 2	FUNDC2	1.38	1.205*	1.345*	1.308	1.3095	0.0577436
ENSGALP00000042172	cytochrome c oxidase subunit VIIa polypeptide 2 like isoform 1	COX7A2L	1.638*	1.231	1.282*	1.127	1.3195	0.16818
ENSGALP00000034255	NADH dehydrogenase	NDUFA8	1.412*	1.284*	1.106	1.477*	1.31975	0.123893
ENSGALP00000007511	Uncharacterized protein		1.299*	1.17	1.315*	1.499*	1.32075	0.102522
ENSGALP00000008095	adenosine kinase	ADK	1.398*	1.251*	1.243*	1.399*	1.32275	0.0661731
ENSGALP00000025153	EGF-like repeats and discoidin I-like domains 3	EDIL3	1.278*	1.686*	1.253*	1.098	1.32875	0.188991
ENSGALP00000014321	NADH dehydrogenase	NDUFA5	1.364*	1.13	1.354*	1.476*	1.331	0.108914
ENSGALP00000018265	Serpin H1	SERPINH1	0.979	1.229*	1.604*	1.52*	1.333	0.214183
ENSGALP00000002218	60S ribosomal protein L38	RPL38	1.307	1.23	1.462*	1.351*	1.3375	0.0724488
ENSGALP00000009787	NADH:ubiquinone oxidoreductase subunit AB1	NDUFAB1	1.452*	1.131	1.573*	1.214*	1.3425	0.152876
ENSGALP00000012481	60S ribosomal protein L4	RPL4	1.608*	1.277*	1.454*	1.089	1.357	0.165128
ENSGALP00000041772	Protein syndesmos	NUDT16L1	1.648*	1.398*	1.433*	0.963	1.3605	0.211045
ENSGALP00000006604	ras GTPase-activating protein-binding protein 1	G3BP1	1.592*	1.237	1.469*	1.186	1.371	0.140065
ENSGALP00000000205	60S ribosomal protein L9	RPL9	1.303*	1.36*	1.551*	1.272	1.3715	0.0912091
ENSGALP00000007705	40S ribosomal protein S4	RPS4X	1.365*	1.468*	1.465*	1.199	1.37425	0.0918736
ENSGALP00000002236	RAP1A, member of RAS oncogene family	RAP1A	1.505*	1.503*	1.41*	1.132	1.3875	0.12685
ENSGALP00000018750	phosphate carrier protein, mitochondrial	SLC25A3	1.294*	1.476	1.339*	1.45	1.38975	0.0627468
ENSGALP00000010251	D-dopachrome decarboxylase	DDT	1.374*	1.421*	1.618*	1.173*	1.3965	0.130816
ENSGALP00000023319	catalase	CAT	1.262	1.297*	1.368*	1.66*	1.39675	0.129555
ENSGALP00000010899	ATP synthase subunit gamma, mitochondrial isoform 2	ATP5C1	1.1	1.242*	1.329*	1.944*	1.40375	0.265238
ENSGALP00000028857	2-oxoglutarate dehydrogenase, mitochondrial	OGDH	1.596*	1.102	1.61*	1.327*	1.40875	0.172101
ENSGALP00000028488	proteasome subunit beta 4	PSMB4	1.316	1.371*	1.635*	1.452*	1.4435	0.0965376
ENSGALP00000008546	guanylate kinase 1	GUK1	1.374	1.33*	1.571*	1.509*	1.446	0.0780721
ENSGALP00000015708	short/branched chain specific acyl-CoA dehydrogenase, mitochondrial	ACADSB	1.586*	1.358*	0.914	1.955*	1.45325	0.299741
ENSGALP00000027665	acetyl-CoA acetyltransferase, mitochondrial	ACAT1	1.295	1.454*	1.61*	1.515*	1.4685	0.0900809
ENSGALP00000023396	Triosephosphate isomerase	TPI1	1.447*	1.214*	1.927*	1.444*	1.508	0.19887
ENSGALP00000041318	NDUFA4, mitochondrial complex associated	NDUFA4	1.322*	1.292*	1.358*	2.06*	1.508	0.244687
ENSGALP00000010405	ovotransferrin precursor	TF	1.792*	1.781*	1.215*	1.246	1.5085	0.212985
ENSGALP00000036963	ribosomal protein L15	RPL15	1.837	1.554*	1.373*	1.286	1.5125	0.16095
ENSGALP00000042232	calcium regulated heat stable protein 1	CARHSP1	2.001*	1.22*	1.567*	1.328*	1.529	0.226595
ENSGALP00000025299	C-terminal-binding protein 1	CTBP1	1.779*	1.856*	1.578*	1.104	1.57925	0.213908
ENSGALP00000011961	phosphatidylethanolamine-binding protein 1	PEBP1	1.781	1.412*	1.683*	1.549*	1.60625	0.100024
ENSGALP00000005102	O-acetyl-ADP-ribose deacetylase C6orf130 homolog	C26H6ORF130	1.606*	1.299*	2.123*	1.469*	1.62425	0.218822
ENSGALP00000034622	NADH-ubiquinone oxidoreductase chain 5	ND5	1.809*	1.694*	1.622*	1.503	1.657	0.0774536
ENSGALP00000015618	ovocalyxin-32 precursor	RARRES1	2.336*	1.581*	1.53*	1.285	1.683	0.269817
ENSGALP00000038795	ATP synthase subunit alpha	ATP5A1W	1.252	1.701*	1.891*	2.267	1.77775	0.237433
ENSGALP00000002695	ATP synthase subunit alpha	ATP5A1	2.604*	1.444*	1.841*	1.514*	1.85075	0.286986
ENSGALP00000006013	Golgi to ER traffic protein 4 homolog	GET4	2.01*	1.955*	1.803*	2.067	1.95875	0.0579226
ENSGALP00000037906	60S ribosomal protein L35	RPL35	2.214*	2.202*	2.969*	2.349*	2.4335	0.149237
ENSGALP00000020267	glucosamine-phosphate N-acetyltransferase 1	GNPNAT1	4.279*	2.128*	3.975*	1.789	3.04275	0.415975
